# Supplementary material for: 3-O-Methyl-1-isomangostin
Source: Acta Crystallogr Sect E Struct Rep Online. 2012 May 31;68(Pt 6):o1950–1. doi: 10.1107/S1600536812023409 (PMC3379502; doi:10.1107/S1600536812023409)
Supplement: Supplementary file 1 [file e-68-o1950-sup1.cif]

##############################################################################
#                                                                            #
# This CIF contains the data in a paper accepted for publication in          #
# Acta Crystallographica Section E. It conforms to the requirements of       #
# Notes for Authors for Acta Crystallographica Section E, and has been       #
# peer reviewed under the auspices of the IUCr Commission on Journals.       #
#                                                                            #
# Full details of the Crystallographic Information File format               #
# are given in the paper "The Crystallographic Information File (CIF):       #
# a New Standard Archive File for Crystallography" by S. R. Hall, F. H.      #
# Allen and I. D. Brown [Acta Cryst. (1991), A47, 655-685].                  #
#                                                                            #
# The current version of the core CIF dictionary is obtainable from          #
# ftp://ftp.iucr.org/pub/cif_core.dic.                                       #
#                                                                            #
# Software is freely available for graphical display of the structure(s)     #
# in this CIF. For information consult the CIF software page                 #
# http://www.iucr.org/resources/cif/software.                                #
#                                                                            #
# This file may be used for bona fide research purposes within the           #
# scientific community so long as proper attribution is given to the journal # 
# article from which it was obtained.                                        #
#                                                                            #
##############################################################################
data_global
_audit_creation_method     'form.cif (version 2.0)'
_journal_data_validation_number     ?
_journal_date_recd_electronic     2012-05-15
_journal_date_accepted     2012-05-22
_journal_name_full     'Acta Crystallographica, Section E'
_journal_year     2012
_journal_volume     68
_journal_issue      6
_journal_page_first     o1950
_journal_page_last     o1951
_journal_paper_category     QO
_journal_paper_doi     10.1107/S1600536812023409
_journal_coeditor_code     RZ2760
_publ_contact_author_name     'Assoc.Prof. Dr. Suchada Chantrapromma'
_publ_contact_author_address
;
      Department of Chemistry
      Faculty of Science
      Prince of Songkla University
      Hat-Yai, Songkhla 90112
      THAILAND
;
_publ_contact_author_email     'suchada.c@psu.ac.th'
_publ_contact_author_fax     '66 74 212918'
_publ_contact_author_phone     '66 74 288447'
_publ_section_title
;
3-<i>O</i>-Methyl-1-isomangostin
;
loop_
    _publ_author_name
    _publ_author_footnote
    _publ_author_address
    'Nawong Boonnak' ?
;     Crystal Materials Research Unit
      Department of Chemistry
      Faculty of Science
      Prince of Songkla University
      Hat-Yai, Songkhla 90112
      Thailand
;
    'Suchada Chantrapromma'
;
      Thomson Reuters ResearcherID: A-5085-2009.
;
;     Crystal Materials Research Unit
      Department of Chemistry
      Faculty of Science
      Prince of Songkla University
      Hat-Yai, Songkhla 90112
      Thailand
;
    'Hoong-Kun Fun'
;
      Thomson Reuters ResearcherID: A-3561-2009.
      Additional correspondence author, e-mail: hkfun@usm.my.
;
;     X-ray Crystallography Unit
      School of Physics
      Universiti Sains Malaysia
      11800 USM, Penang
      Malaysia
;
data_I
_audit_creation_method     SHELXL-97
_chemical_name_systematic
;
3-<i>O</i>-methyl-1-isomangostin
;
_chemical_name_common
;
9-hydroxy-5,10-dimethoxy-2,2-dimethyl-11-(3-methylbut-2-en-1-yl)-
2,3,4,12-tetrahydro-1,7-dioxatetraphen-12-one
;
_chemical_formula_moiety     'C25 H28 O6'
_chemical_formula_sum     'C25 H28 O6'
_chemical_formula_iupac     'C25 H28 O6'
_chemical_formula_weight     424.47
_chemical_melting_point_gt     ?
_chemical_melting_point_lt     ?
_symmetry_cell_setting     monoclinic
_symmetry_space_group_name_H-M     'P 21/c'
_symmetry_space_group_name_Hall     '-P 2ybc'
loop_
    _symmetry_equiv_pos_as_xyz
    'x, y, z'
    '-x, y+1/2, -z+1/2'
    '-x, -y, -z'
    'x, -y-1/2, z-1/2'
_cell_length_a     10.8635(9)
_cell_length_b     16.6117(13)
_cell_length_c     13.4146(8)
_cell_angle_alpha     90.00
_cell_angle_beta     118.843(5)
_cell_angle_gamma     90.00
_cell_volume     2120.5(3)
_cell_formula_units_Z     4
_cell_measurement_reflns_used     5630
_cell_measurement_theta_min     2.12
_cell_measurement_theta_max     29.00
_cell_measurement_temperature     100
_exptl_crystal_description     Block
_exptl_crystal_colour     Yellow
_exptl_crystal_size_max     0.33
_exptl_crystal_size_mid     0.23
_exptl_crystal_size_min     0.17
_exptl_crystal_density_diffrn     1.330
_exptl_crystal_density_meas     ?
_exptl_crystal_density_method     'not measured'
_exptl_crystal_F_000     904
_exptl_absorpt_coefficient_mu     0.094
_exptl_absorpt_correction_type     multi-scan
_exptl_absorpt_process_details     '(SADABS; Bruker, 2009)'
_exptl_absorpt_correction_T_min     0.9700
_exptl_absorpt_correction_T_max     0.9839
_exptl_special_details
;
The crystal was placed in the cold stream of an Oxford Cryosystems Cobra
open-flow nitrogen cryostat (Cosier & Glazer, 1986) operating at 100.0(1) K.
;
_diffrn_ambient_temperature     100
_diffrn_radiation_type     'MoK\a'
_diffrn_radiation_wavelength     0.71073
_diffrn_radiation_source     'sealed tube'
_diffrn_radiation_monochromator     'graphite'
_diffrn_measurement_device_type     'Bruker APEX DUO CCD area-detector'
_diffrn_measurement_method     '\f and \w scans'
_diffrn_detector_area_resol_mean     ?
_diffrn_reflns_number     21681
_diffrn_reflns_av_R_equivalents     0.0309
_diffrn_reflns_av_sigmaI/netI     0.0316
_diffrn_reflns_theta_min     2.12
_diffrn_reflns_theta_max     29.00
_diffrn_reflns_theta_full     29.00
_diffrn_measured_fraction_theta_max     0.998
_diffrn_measured_fraction_theta_full     0.998
_diffrn_reflns_limit_h_min     -14
_diffrn_reflns_limit_h_max     14
_diffrn_reflns_limit_k_min     -22
_diffrn_reflns_limit_k_max     16
_diffrn_reflns_limit_l_min     -18
_diffrn_reflns_limit_l_max     18
_diffrn_standards_number     0
_diffrn_standards_interval_count     ?
_diffrn_standards_interval_time     ?
_diffrn_standards_decay_%     ?
_refine_special_details
;
 Refinement of F^2^ against ALL reflections.  The weighted R-factor wR and
 goodness of fit S are based on F^2^, conventional R-factors R are based
 on F, with F set to zero for negative F^2^. The threshold expression of
 F^2^ > 2sigma(F^2^) is used only for calculating R-factors(gt) etc. and is
 not relevant to the choice of reflections for refinement.  R-factors based
 on F^2^ are statistically about twice as large as those based on F, and R-
 factors based on ALL data will be even larger.
;
_reflns_number_total     5630
_reflns_number_gt     4344
_reflns_threshold_expression     I>2\s(I)
_refine_ls_structure_factor_coef     Fsqd
_refine_ls_matrix_type     full
_refine_ls_R_factor_all     0.0646
_refine_ls_R_factor_gt     0.0463
_refine_ls_wR_factor_gt     0.1197
_refine_ls_wR_factor_ref     0.1340
_refine_ls_goodness_of_fit_ref     1.045
_refine_ls_restrained_S_all     1.045
_refine_ls_number_reflns     5630
_refine_ls_number_parameters     286
_refine_ls_number_restraints     0
_refine_ls_hydrogen_treatment     constr
_refine_ls_weighting_scheme     calc
_refine_ls_weighting_details
         'calc w=1/[\s^2^(Fo^2^)+(0.0637P)^2^+0.7665P] where P=(Fo^2^+2Fc^2^)/3'
_atom_sites_solution_hydrogens     geom
_atom_sites_solution_primary     direct
_atom_sites_solution_secondary     difmap
_refine_ls_shift/su_max     0.001
_refine_ls_shift/su_mean     0.001
_refine_diff_density_max     0.419
_refine_diff_density_min     -0.219
_refine_ls_extinction_method     none
_refine_ls_extinction_coef     ?
loop_
    _atom_type_symbol
    _atom_type_description
    _atom_type_scat_dispersion_real
    _atom_type_scat_dispersion_imag
    _atom_type_scat_source
    'C' 'C' 0.0033 0.0016
                         'International Tables Vol C Tables 4.2.6.8 and 6.1.1.4'
    'H' 'H' 0.0000 0.0000
                         'International Tables Vol C Tables 4.2.6.8 and 6.1.1.4'
    'O' 'O' 0.0106 0.0060
                         'International Tables Vol C Tables 4.2.6.8 and 6.1.1.4'
_computing_data_collection     'APEX2 (Bruker, 2009)'
_computing_cell_refinement     'SAINT (Bruker, 2009)'
_computing_data_reduction     'SAINT (Bruker, 2009)'
_computing_structure_solution     'SHELXTL (Sheldrick, 2008)'
_computing_structure_refinement     'SHELXTL (Sheldrick, 2008)'
_computing_molecular_graphics     'SHELXTL (Sheldrick, 2008)'
_computing_publication_material
;
SHELXTL (Sheldrick, 2008) and PLATON (Spek, 2009)
;
loop_
    _atom_site_type_symbol
    _atom_site_label
    _atom_site_fract_x
    _atom_site_fract_y
    _atom_site_fract_z
    _atom_site_U_iso_or_equiv
    _atom_site_adp_type
    _atom_site_calc_flag
    _atom_site_refinement_flags
    _atom_site_occupancy
    _atom_site_symmetry_multiplicity
    _atom_site_disorder_assembly
    _atom_site_disorder_group
    O O1 0.47611(10) 0.79136(6) 1.00159(8) 0.0224(2) Uani d . 1 1 . .
    O O2 0.72643(12) 0.86788(7) 0.87266(9) 0.0303(2) Uani d . 1 1 . .
    O O3 0.56536(10) 0.99916(6) 0.79679(8) 0.0246(2) Uani d . 1 1 . .
    O O4 0.17200(10) 1.01564(6) 0.85893(9) 0.0254(2) Uani d . 1 1 . .
    O O5 0.79450(11) 0.58712(6) 1.21935(9) 0.0269(2) Uani d . 1 1 . .
    H H1O5 0.7523 0.5913 1.2623 0.040 Uiso d R 1 1 . .
    O O6 0.99052(11) 0.64398(6) 1.16684(9) 0.0271(2) Uani d . 1 1 . .
    C C1 0.48227(14) 0.96827(8) 0.83776(11) 0.0208(3) Uani d . 1 1 . .
    C C2 0.36202(14) 1.00707(8) 0.82405(11) 0.0215(3) Uani d . 1 1 . .
    C C3 0.28457(14) 0.97195(8) 0.87218(11) 0.0214(3) Uani d . 1 1 . .
    C C4 0.32266(14) 0.89900(8) 0.92935(11) 0.0218(3) Uani d . 1 1 . .
    H H4A 0.2671 0.8747 0.9582 0.026 Uiso calc R 1 1 . .
    C C5 0.44460(14) 0.86281(8) 0.94284(11) 0.0199(3) Uani d . 1 1 . .
    C C6 0.60528(14) 0.75690(8) 1.03800(11) 0.0202(3) Uani d . 1 1 . .
    C C7 0.63295(15) 0.69158(8) 1.11039(12) 0.0219(3) Uani d . 1 1 . .
    H H7A 0.5658 0.6742 1.1319 0.026 Uiso calc R 1 1 . .
    C C8 0.76041(15) 0.65239(8) 1.15050(11) 0.0224(3) Uani d . 1 1 . .
    C C9 0.86042(14) 0.68063(8) 1.11974(12) 0.0228(3) Uani d . 1 1 . .
    C C10 0.83498(15) 0.74805(8) 1.05092(12) 0.0227(3) Uani d . 1 1 . .
    C C11 0.70074(14) 0.78588(8) 1.00440(11) 0.0209(3) Uani d . 1 1 . .
    C C12 0.65700(15) 0.85193(8) 0.92089(11) 0.0215(3) Uani d . 1 1 . .
    C C13 0.52913(14) 0.89451(8) 0.90017(11) 0.0199(3) Uani d . 1 1 . .
    C C14 0.50491(16) 1.06108(9) 0.70826(12) 0.0262(3) Uani d . 1 1 . .
    C C15 0.42974(16) 1.12362(9) 0.74250(13) 0.0275(3) Uani d . 1 1 . .
    H H15A 0.4988 1.1504 0.8135 0.033 Uiso calc R 1 1 . .
    H H15B 0.3881 1.1651 0.6823 0.033 Uiso calc R 1 1 . .
    C C16 0.31443(15) 1.08605(8) 0.76085(12) 0.0249(3) Uani d . 1 1 . .
    H H16A 0.2884 1.1237 0.8048 0.030 Uiso calc R 1 1 . .
    H H16B 0.2301 1.0768 0.6862 0.030 Uiso calc R 1 1 . .
    C C17 0.63073(18) 1.09726(10) 0.70456(15) 0.0350(4) Uani d . 1 1 . .
    H H17A 0.6948 1.1207 0.7789 0.052 Uiso calc R 1 1 . .
    H H17B 0.5989 1.1393 0.6461 0.052 Uiso calc R 1 1 . .
    H H17C 0.6798 1.0551 0.6863 0.052 Uiso calc R 1 1 . .
    C C18 0.40695(18) 1.01862(10) 0.59661(13) 0.0319(3) Uani d . 1 1 . .
    H H18A 0.4595 0.9774 0.5806 0.048 Uiso calc R 1 1 . .
    H H18B 0.3689 1.0580 0.5346 0.048 Uiso calc R 1 1 . .
    H H18C 0.3296 0.9933 0.6030 0.048 Uiso calc R 1 1 . .
    C C19 0.09221(16) 0.98457(9) 0.91024(14) 0.0287(3) Uani d . 1 1 . .
    H H19A 0.0136 1.0209 0.8939 0.043 Uiso calc R 1 1 . .
    H H19B 0.1529 0.9805 0.9928 0.043 Uiso calc R 1 1 . .
    H H19C 0.0557 0.9311 0.8790 0.043 Uiso calc R 1 1 . .
    C C20 0.98891(17) 0.57034(9) 1.11071(13) 0.0294(3) Uani d . 1 1 . .
    H H20A 1.0844 0.5485 1.1443 0.044 Uiso calc R 1 1 . .
    H H20B 0.9538 0.5807 1.0295 0.044 Uiso calc R 1 1 . .
    H H20C 0.9274 0.5314 1.1199 0.044 Uiso calc R 1 1 . .
    C C21 0.95680(15) 0.78156(9) 1.03784(13) 0.0269(3) Uani d . 1 1 . .
    H H21A 0.9428 0.8402 1.0236 0.032 Uiso calc R 1 1 . .
    H H21B 1.0449 0.7738 1.1104 0.032 Uiso calc R 1 1 . .
    C C22 0.97349(17) 0.74360(9) 0.94364(14) 0.0291(3) Uani d . 1 1 . .
    H H22A 0.8942 0.7445 0.8697 0.035 Uiso calc R 1 1 . .
    C C23 1.09098(19) 0.70835(9) 0.95472(17) 0.0364(4) Uani d . 1 1 . .
    C C24 1.22440(18) 0.69855(11) 1.06549(19) 0.0455(5) Uani d . 1 1 . .
    H H24A 1.2082 0.7148 1.1284 0.068 Uiso calc R 1 1 . .
    H H24B 1.2981 0.7324 1.0651 0.068 Uiso calc R 1 1 . .
    H H24C 1.2540 0.6421 1.0752 0.068 Uiso calc R 1 1 . .
    C C25 1.0935(2) 0.67564(13) 0.8511(2) 0.0533(5) Uani d . 1 1 . .
    H H25A 1.0008 0.6827 0.7843 0.080 Uiso calc R 1 1 . .
    H H25B 1.1172 0.6183 0.8620 0.080 Uiso calc R 1 1 . .
    H H25C 1.1641 0.7047 0.8395 0.080 Uiso calc R 1 1 . .
loop_
    _atom_site_aniso_label
    _atom_site_aniso_U_11
    _atom_site_aniso_U_22
    _atom_site_aniso_U_33
    _atom_site_aniso_U_12
    _atom_site_aniso_U_13
    _atom_site_aniso_U_23
    O1 0.0212(5) 0.0229(5) 0.0282(5) 0.0027(4) 0.0158(4) 0.0046(4)
    O2 0.0344(6) 0.0341(6) 0.0357(6) 0.0082(4) 0.0275(5) 0.0088(4)
    O3 0.0271(5) 0.0253(5) 0.0274(5) 0.0018(4) 0.0179(4) 0.0058(4)
    O4 0.0235(5) 0.0275(5) 0.0287(5) 0.0051(4) 0.0154(4) 0.0024(4)
    O5 0.0339(6) 0.0277(5) 0.0280(5) 0.0090(4) 0.0219(5) 0.0073(4)
    O6 0.0252(5) 0.0314(5) 0.0277(5) 0.0079(4) 0.0152(4) 0.0027(4)
    C1 0.0233(7) 0.0225(6) 0.0189(6) -0.0020(5) 0.0120(5) -0.0008(5)
    C2 0.0233(7) 0.0220(6) 0.0194(6) 0.0001(5) 0.0105(5) -0.0007(5)
    C3 0.0198(6) 0.0252(6) 0.0194(6) 0.0011(5) 0.0098(5) -0.0024(5)
    C4 0.0209(7) 0.0257(6) 0.0230(6) -0.0002(5) 0.0138(6) 0.0011(5)
    C5 0.0220(6) 0.0203(6) 0.0192(6) 0.0000(5) 0.0114(5) 0.0005(5)
    C6 0.0197(6) 0.0230(6) 0.0208(6) 0.0010(5) 0.0121(5) -0.0016(5)
    C7 0.0248(7) 0.0236(6) 0.0235(6) 0.0012(5) 0.0165(6) 0.0003(5)
    C8 0.0273(7) 0.0234(6) 0.0198(6) 0.0034(5) 0.0139(6) 0.0003(5)
    C9 0.0220(7) 0.0270(7) 0.0224(6) 0.0040(5) 0.0132(6) -0.0007(5)
    C10 0.0243(7) 0.0256(6) 0.0232(6) 0.0008(5) 0.0156(6) -0.0016(5)
    C11 0.0225(7) 0.0230(6) 0.0218(6) 0.0016(5) 0.0143(5) -0.0002(5)
    C12 0.0241(7) 0.0230(6) 0.0217(6) 0.0002(5) 0.0144(6) -0.0010(5)
    C13 0.0215(6) 0.0220(6) 0.0189(6) -0.0003(5) 0.0119(5) -0.0006(5)
    C14 0.0329(8) 0.0239(6) 0.0272(7) 0.0023(6) 0.0189(6) 0.0062(5)
    C15 0.0338(8) 0.0227(6) 0.0309(7) 0.0005(6) 0.0193(7) 0.0027(5)
    C16 0.0275(7) 0.0225(6) 0.0263(7) 0.0023(5) 0.0143(6) 0.0021(5)
    C17 0.0399(9) 0.0293(8) 0.0465(9) 0.0022(6) 0.0294(8) 0.0102(7)
    C18 0.0431(9) 0.0314(7) 0.0257(7) 0.0027(7) 0.0203(7) 0.0034(6)
    C19 0.0239(7) 0.0328(7) 0.0347(8) 0.0028(6) 0.0184(7) -0.0002(6)
    C20 0.0323(8) 0.0290(7) 0.0301(7) 0.0092(6) 0.0176(7) 0.0043(6)
    C21 0.0256(7) 0.0284(7) 0.0322(7) 0.0002(6) 0.0182(6) 0.0013(6)
    C22 0.0312(8) 0.0305(7) 0.0353(8) 0.0045(6) 0.0237(7) 0.0056(6)
    C23 0.0428(9) 0.0264(7) 0.0596(11) 0.0074(6) 0.0403(9) 0.0122(7)
    C24 0.0344(9) 0.0391(9) 0.0749(14) 0.0098(7) 0.0358(10) 0.0170(9)
    C25 0.0694(14) 0.0468(11) 0.0768(14) 0.0169(10) 0.0616(13) 0.0112(10)
_geom_special_details
;
 All esds (except the esd in the dihedral angle between two l.s. planes)
 are estimated using the full covariance matrix.  The cell esds are taken
 into account individually in the estimation of esds in distances, angles
 and torsion angles; correlations between esds in cell parameters are only
 used when they are defined by crystal symmetry.  An approximate (isotropic)
 treatment of cell esds is used for estimating esds involving l.s. planes.
;
loop_
    _geom_bond_atom_site_label_1
    _geom_bond_atom_site_label_2
    _geom_bond_site_symmetry_2
    _geom_bond_distance
    _geom_bond_publ_flag
    O1 C6 . 1.3689(16) ?
    O1 C5 . 1.3737(15) ?
    O2 C12 . 1.2363(16) ?
    O3 C1 . 1.3635(16) ?
    O3 C14 . 1.4653(16) ?
    O4 C3 . 1.3579(16) ?
    O4 C19 . 1.4377(18) ?
    O5 C8 . 1.3549(16) ?
    O5 H1O5 . 0.8949 ?
    O6 C9 . 1.3805(17) ?
    O6 C20 . 1.4322(18) ?
    C1 C2 . 1.3871(19) ?
    C1 C13 . 1.4318(18) ?
    C2 C3 . 1.411(2) ?
    C2 C16 . 1.5114(19) ?
    C3 C4 . 1.3863(19) ?
    C4 C5 . 1.3848(18) ?
    C4 H4A . 0.9500 ?
    C5 C13 . 1.3982(18) ?
    C6 C7 . 1.3890(19) ?
    C6 C11 . 1.4005(19) ?
    C7 C8 . 1.3826(19) ?
    C7 H7A . 0.9500 ?
    C8 C9 . 1.415(2) ?
    C9 C10 . 1.3917(19) ?
    C10 C11 . 1.4258(19) ?
    C10 C21 . 1.522(2) ?
    C11 C12 . 1.4734(19) ?
    C12 C13 . 1.4611(19) ?
    C14 C17 . 1.516(2) ?
    C14 C15 . 1.523(2) ?
    C14 C18 . 1.528(2) ?
    C15 C16 . 1.522(2) ?
    C15 H15A . 0.9900 ?
    C15 H15B . 0.9900 ?
    C16 H16A . 0.9900 ?
    C16 H16B . 0.9900 ?
    C17 H17A . 0.9800 ?
    C17 H17B . 0.9800 ?
    C17 H17C . 0.9800 ?
    C18 H18A . 0.9800 ?
    C18 H18B . 0.9800 ?
    C18 H18C . 0.9800 ?
    C19 H19A . 0.9800 ?
    C19 H19B . 0.9800 ?
    C19 H19C . 0.9800 ?
    C20 H20A . 0.9800 ?
    C20 H20B . 0.9800 ?
    C20 H20C . 0.9800 ?
    C21 C22 . 1.499(2) ?
    C21 H21A . 0.9900 ?
    C21 H21B . 0.9900 ?
    C22 C23 . 1.346(2) ?
    C22 H22A . 0.9500 ?
    C23 C24 . 1.502(3) ?
    C23 C25 . 1.505(3) ?
    C24 H24A . 0.9800 ?
    C24 H24B . 0.9800 ?
    C24 H24C . 0.9800 ?
    C25 H25A . 0.9800 ?
    C25 H25B . 0.9800 ?
    C25 H25C . 0.9800 ?
loop_
    _geom_angle_atom_site_label_1
    _geom_angle_atom_site_label_2
    _geom_angle_atom_site_label_3
    _geom_angle_site_symmetry_1
    _geom_angle_site_symmetry_3
    _geom_angle
    _geom_angle_publ_flag
    C6 O1 C5 . . 119.66(11) ?
    C1 O3 C14 . . 117.77(11) ?
    C3 O4 C19 . . 117.28(11) ?
    C8 O5 H1O5 . . 108.7 ?
    C9 O6 C20 . . 112.70(11) ?
    O3 C1 C2 . . 122.40(12) ?
    O3 C1 C13 . . 116.11(12) ?
    C2 C1 C13 . . 121.44(12) ?
    C1 C2 C3 . . 118.60(12) ?
    C1 C2 C16 . . 121.55(13) ?
    C3 C2 C16 . . 119.85(12) ?
    O4 C3 C4 . . 123.32(12) ?
    O4 C3 C2 . . 114.67(12) ?
    C4 C3 C2 . . 122.01(12) ?
    C5 C4 C3 . . 117.60(12) ?
    C5 C4 H4A . . 121.2 ?
    C3 C4 H4A . . 121.2 ?
    O1 C5 C4 . . 114.08(12) ?
    O1 C5 C13 . . 121.95(12) ?
    C4 C5 C13 . . 123.97(12) ?
    O1 C6 C7 . . 114.52(12) ?
    O1 C6 C11 . . 122.16(12) ?
    C7 C6 C11 . . 123.33(12) ?
    C8 C7 C6 . . 118.57(13) ?
    C8 C7 H7A . . 120.7 ?
    C6 C7 H7A . . 120.7 ?
    O5 C8 C7 . . 122.36(13) ?
    O5 C8 C9 . . 117.91(12) ?
    C7 C8 C9 . . 119.73(12) ?
    O6 C9 C10 . . 119.36(13) ?
    O6 C9 C8 . . 118.73(12) ?
    C10 C9 C8 . . 121.70(12) ?
    C9 C10 C11 . . 118.61(13) ?
    C9 C10 C21 . . 117.73(12) ?
    C11 C10 C21 . . 123.44(12) ?
    C6 C11 C10 . . 117.87(12) ?
    C6 C11 C12 . . 118.90(12) ?
    C10 C11 C12 . . 123.20(12) ?
    O2 C12 C13 . . 124.11(12) ?
    O2 C12 C11 . . 120.20(12) ?
    C13 C12 C11 . . 115.69(12) ?
    C5 C13 C1 . . 116.31(12) ?
    C5 C13 C12 . . 119.45(12) ?
    C1 C13 C12 . . 124.24(12) ?
    O3 C14 C17 . . 104.25(12) ?
    O3 C14 C15 . . 109.29(11) ?
    C17 C14 C15 . . 111.26(12) ?
    O3 C14 C18 . . 107.36(11) ?
    C17 C14 C18 . . 111.32(13) ?
    C15 C14 C18 . . 112.91(13) ?
    C16 C15 C14 . . 111.83(12) ?
    C16 C15 H15A . . 109.3 ?
    C14 C15 H15A . . 109.3 ?
    C16 C15 H15B . . 109.3 ?
    C14 C15 H15B . . 109.3 ?
    H15A C15 H15B . . 107.9 ?
    C2 C16 C15 . . 111.17(12) ?
    C2 C16 H16A . . 109.4 ?
    C15 C16 H16A . . 109.4 ?
    C2 C16 H16B . . 109.4 ?
    C15 C16 H16B . . 109.4 ?
    H16A C16 H16B . . 108.0 ?
    C14 C17 H17A . . 109.5 ?
    C14 C17 H17B . . 109.5 ?
    H17A C17 H17B . . 109.5 ?
    C14 C17 H17C . . 109.5 ?
    H17A C17 H17C . . 109.5 ?
    H17B C17 H17C . . 109.5 ?
    C14 C18 H18A . . 109.5 ?
    C14 C18 H18B . . 109.5 ?
    H18A C18 H18B . . 109.5 ?
    C14 C18 H18C . . 109.5 ?
    H18A C18 H18C . . 109.5 ?
    H18B C18 H18C . . 109.5 ?
    O4 C19 H19A . . 109.5 ?
    O4 C19 H19B . . 109.5 ?
    H19A C19 H19B . . 109.5 ?
    O4 C19 H19C . . 109.5 ?
    H19A C19 H19C . . 109.5 ?
    H19B C19 H19C . . 109.5 ?
    O6 C20 H20A . . 109.5 ?
    O6 C20 H20B . . 109.5 ?
    H20A C20 H20B . . 109.5 ?
    O6 C20 H20C . . 109.5 ?
    H20A C20 H20C . . 109.5 ?
    H20B C20 H20C . . 109.5 ?
    C22 C21 C10 . . 114.13(13) ?
    C22 C21 H21A . . 108.7 ?
    C10 C21 H21A . . 108.7 ?
    C22 C21 H21B . . 108.7 ?
    C10 C21 H21B . . 108.7 ?
    H21A C21 H21B . . 107.6 ?
    C23 C22 C21 . . 125.71(16) ?
    C23 C22 H22A . . 117.1 ?
    C21 C22 H22A . . 117.1 ?
    C22 C23 C24 . . 124.58(17) ?
    C22 C23 C25 . . 119.59(18) ?
    C24 C23 C25 . . 115.83(15) ?
    C23 C24 H24A . . 109.5 ?
    C23 C24 H24B . . 109.5 ?
    H24A C24 H24B . . 109.5 ?
    C23 C24 H24C . . 109.5 ?
    H24A C24 H24C . . 109.5 ?
    H24B C24 H24C . . 109.5 ?
    C23 C25 H25A . . 109.5 ?
    C23 C25 H25B . . 109.5 ?
    H25A C25 H25B . . 109.5 ?
    C23 C25 H25C . . 109.5 ?
    H25A C25 H25C . . 109.5 ?
    H25B C25 H25C . . 109.5 ?
loop_
    _geom_torsion_atom_site_label_1
    _geom_torsion_atom_site_label_2
    _geom_torsion_atom_site_label_3
    _geom_torsion_atom_site_label_4
    _geom_torsion_site_symmetry_1
    _geom_torsion_site_symmetry_2
    _geom_torsion_site_symmetry_3
    _geom_torsion_site_symmetry_4
    _geom_torsion
    _geom_torsion_publ_flag
    C14 O3 C1 C2 . . . . -18.47(18) ?
    C14 O3 C1 C13 . . . . 163.92(11) ?
    O3 C1 C2 C3 . . . . -178.12(12) ?
    C13 C1 C2 C3 . . . . -0.63(19) ?
    O3 C1 C2 C16 . . . . 0.9(2) ?
    C13 C1 C2 C16 . . . . 178.37(12) ?
    C19 O4 C3 C4 . . . . 1.79(19) ?
    C19 O4 C3 C2 . . . . -177.51(12) ?
    C1 C2 C3 O4 . . . . 177.28(11) ?
    C16 C2 C3 O4 . . . . -1.74(18) ?
    C1 C2 C3 C4 . . . . -2.0(2) ?
    C16 C2 C3 C4 . . . . 178.95(12) ?
    O4 C3 C4 C5 . . . . -176.20(12) ?
    C2 C3 C4 C5 . . . . 3.0(2) ?
    C6 O1 C5 C4 . . . . -168.53(12) ?
    C6 O1 C5 C13 . . . . 12.13(19) ?
    C3 C4 C5 O1 . . . . 179.18(12) ?
    C3 C4 C5 C13 . . . . -1.5(2) ?
    C5 O1 C6 C7 . . . . 170.98(11) ?
    C5 O1 C6 C11 . . . . -8.95(19) ?
    O1 C6 C7 C8 . . . . 179.30(12) ?
    C11 C6 C7 C8 . . . . -0.8(2) ?
    C6 C7 C8 O5 . . . . -178.50(12) ?
    C6 C7 C8 C9 . . . . 1.6(2) ?
    C20 O6 C9 C10 . . . . -104.50(15) ?
    C20 O6 C9 C8 . . . . 80.63(15) ?
    O5 C8 C9 O6 . . . . -4.17(19) ?
    C7 C8 C9 O6 . . . . 175.69(12) ?
    O5 C8 C9 C10 . . . . -178.92(12) ?
    C7 C8 C9 C10 . . . . 0.9(2) ?
    O6 C9 C10 C11 . . . . -179.05(12) ?
    C8 C9 C10 C11 . . . . -4.3(2) ?
    O6 C9 C10 C21 . . . . -4.18(19) ?
    C8 C9 C10 C21 . . . . 170.53(13) ?
    O1 C6 C11 C10 . . . . 177.31(12) ?
    C7 C6 C11 C10 . . . . -2.6(2) ?
    O1 C6 C11 C12 . . . . -4.4(2) ?
    C7 C6 C11 C12 . . . . 175.70(12) ?
    C9 C10 C11 C6 . . . . 5.0(2) ?
    C21 C10 C11 C6 . . . . -169.51(13) ?
    C9 C10 C11 C12 . . . . -173.19(13) ?
    C21 C10 C11 C12 . . . . 12.3(2) ?
    C6 C11 C12 O2 . . . . -165.46(13) ?
    C10 C11 C12 O2 . . . . 12.8(2) ?
    C6 C11 C12 C13 . . . . 13.96(18) ?
    C10 C11 C12 C13 . . . . -167.83(12) ?
    O1 C5 C13 C1 . . . . 178.29(12) ?
    C4 C5 C13 C1 . . . . -1.0(2) ?
    O1 C5 C13 C12 . . . . -1.69(19) ?
    C4 C5 C13 C12 . . . . 179.04(13) ?
    O3 C1 C13 C5 . . . . 179.69(11) ?
    C2 C1 C13 C5 . . . . 2.05(19) ?
    O3 C1 C13 C12 . . . . -0.32(19) ?
    C2 C1 C13 C12 . . . . -177.96(13) ?
    O2 C12 C13 C5 . . . . 168.33(13) ?
    C11 C12 C13 C5 . . . . -11.06(18) ?
    O2 C12 C13 C1 . . . . -11.6(2) ?
    C11 C12 C13 C1 . . . . 168.96(12) ?
    C1 O3 C14 C17 . . . . 165.58(12) ?
    C1 O3 C14 C15 . . . . 46.56(16) ?
    C1 O3 C14 C18 . . . . -76.23(15) ?
    O3 C14 C15 C16 . . . . -58.35(16) ?
    C17 C14 C15 C16 . . . . -172.94(12) ?
    C18 C14 C15 C16 . . . . 61.06(16) ?
    C1 C2 C16 C15 . . . . -13.47(18) ?
    C3 C2 C16 C15 . . . . 165.52(12) ?
    C14 C15 C16 C2 . . . . 41.79(16) ?
    C9 C10 C21 C22 . . . . 87.47(16) ?
    C11 C10 C21 C22 . . . . -97.93(16) ?
    C10 C21 C22 C23 . . . . -124.59(16) ?
    C21 C22 C23 C24 . . . . 2.4(3) ?
    C21 C22 C23 C25 . . . . -177.60(16) ?
loop_
    _geom_hbond_atom_site_label_D
    _geom_hbond_atom_site_label_H
    _geom_hbond_atom_site_label_A
    _geom_hbond_site_symmetry_A
    _geom_hbond_distance_DH
    _geom_hbond_distance_HA
    _geom_hbond_distance_DA
    _geom_hbond_angle_DHA
    _geom_hbond_publ_flag
    O5 H1O5 O2 4_576 0.90 1.77 2.6082(17) 155 y
    C15 H15A O1 3_677 0.99 2.55 3.3820(18) 141 y
    C20 H20C O5 1_555 0.98 2.57 3.104(2) 115 y
    C21 H21A O2 1_555 0.99 2.29 2.807(2) 111 y
_iucr_refine_instructions_details
;
TITL monw16m                R =  New: P21/c
CELL  0.71073   10.8635   16.6117   13.4146    90.000   118.843    90.000
ZERR 1           0.0009    0.0013    0.0008     0.000     0.005     0.000
LATT   1
SYMM             - X ,    0.50000 + Y ,    0.50000 - Z
SFAC  C  H  O
UNIT   100  112  24
TEMP  -173
L.S. 5
FMAP 2 1 60
PLAN 20
OMIT 1 0 0
OMIT -4 58
ACTA
BOND $H
SIZE 0.173 0.229 0.325
CONF
WGHT    0.063700    0.766500
FVAR       0.51094
O1    3    0.476111    0.791356    1.001592    11.00000    0.02115    0.02290 =
         0.02819    0.00463    0.01580    0.00272
O2    3    0.726433    0.867877    0.872663    11.00000    0.03436    0.03413 =
         0.03566    0.00879    0.02752    0.00819
O3    3    0.565363    0.999162    0.796785    11.00000    0.02708    0.02532 =
         0.02744    0.00578    0.01792    0.00183
O4    3    0.171997    1.015640    0.858925    11.00000    0.02347    0.02745 =
         0.02870    0.00236    0.01540    0.00506
O5    3    0.794503    0.587121    1.219351    11.00000    0.03394    0.02769 =
         0.02796    0.00734    0.02191    0.00897
AFIX   3
H1O5  2    0.752303    0.591290    1.262261    11.00000   -1.50000
AFIX   0
O6    3    0.990517    0.643984    1.166842    11.00000    0.02516    0.03140 =
         0.02767    0.00272    0.01517    0.00790
C1    1    0.482271    0.968267    0.837760    11.00000    0.02330    0.02253 =
         0.01889   -0.00084    0.01203   -0.00203
C2    1    0.362020    1.007074    0.824047    11.00000    0.02327    0.02202 =
         0.01943   -0.00067    0.01052    0.00013
C3    1    0.284566    0.971953    0.872181    11.00000    0.01983    0.02522 =
         0.01945   -0.00235    0.00982    0.00112
C4    1    0.322662    0.899000    0.929349    11.00000    0.02093    0.02566 =
         0.02299    0.00114    0.01385   -0.00022
AFIX  43
H4A   2    0.267121    0.874710    0.958229    11.00000   -1.20000
AFIX   0
C5    1    0.444602    0.862811    0.942837    11.00000    0.02201    0.02028 =
         0.01924    0.00049    0.01143    0.00002
C6    1    0.605279    0.756904    1.038003    11.00000    0.01973    0.02298 =
         0.02079   -0.00157    0.01212    0.00096
C7    1    0.632954    0.691579    1.110394    11.00000    0.02482    0.02358 =
         0.02347    0.00030    0.01651    0.00121
AFIX  43
H7A   2    0.565753    0.674201    1.131886    11.00000   -1.20000
AFIX   0
C8    1    0.760405    0.652391    1.150501    11.00000    0.02730    0.02336 =
         0.01983    0.00030    0.01395    0.00338
C9    1    0.860420    0.680630    1.119736    11.00000    0.02198    0.02701 =
         0.02243   -0.00070    0.01317    0.00401
C10   1    0.834984    0.748052    1.050920    11.00000    0.02432    0.02564 =
         0.02322   -0.00158    0.01558    0.00081
C11   1    0.700740    0.785880    1.004401    11.00000    0.02251    0.02300 =
         0.02182   -0.00025    0.01427    0.00162
C12   1    0.657002    0.851932    0.920895    11.00000    0.02413    0.02304 =
         0.02169   -0.00100    0.01443    0.00016
C13   1    0.529127    0.894510    0.900170    11.00000    0.02147    0.02196 =
         0.01888   -0.00064    0.01188   -0.00035
C14   1    0.504907    1.061077    0.708256    11.00000    0.03293    0.02386 =
         0.02722    0.00622    0.01891    0.00229
C15   1    0.429735    1.123624    0.742496    11.00000    0.03376    0.02266 =
         0.03087    0.00267    0.01932    0.00049
AFIX  23
H15A  2    0.498821    1.150449    0.813547    11.00000   -1.20000
H15B  2    0.388081    1.165137    0.682283    11.00000   -1.20000
AFIX   0
C16   1    0.314433    1.086050    0.760845    11.00000    0.02753    0.02254 =
         0.02635    0.00212    0.01432    0.00228
AFIX  23
H16A  2    0.288353    1.123655    0.804839    11.00000   -1.20000
H16B  2    0.230109    1.076824    0.686214    11.00000   -1.20000
AFIX   0
C17   1    0.630729    1.097257    0.704562    11.00000    0.03987    0.02935 =
         0.04650    0.01017    0.02936    0.00216
AFIX 137
H17A  2    0.694779    1.120708    0.778872    11.00000   -1.50000
H17B  2    0.598937    1.139318    0.646148    11.00000   -1.50000
H17C  2    0.679823    1.055136    0.686276    11.00000   -1.50000
AFIX   0
C18   1    0.406955    1.018625    0.596614    11.00000    0.04311    0.03135 =
         0.02573    0.00339    0.02028    0.00269
AFIX 137
H18A  2    0.459548    0.977359    0.580639    11.00000   -1.50000
H18B  2    0.368856    1.058031    0.534557    11.00000   -1.50000
H18C  2    0.329639    0.993258    0.603047    11.00000   -1.50000
AFIX   0
C19   1    0.092213    0.984572    0.910240    11.00000    0.02393    0.03285 =
         0.03471   -0.00018    0.01843    0.00276
AFIX 137
H19A  2    0.013647    1.020903    0.893931    11.00000   -1.50000
H19B  2    0.152879    0.980503    0.992759    11.00000   -1.50000
H19C  2    0.055731    0.931135    0.879007    11.00000   -1.50000
AFIX   0
C20   1    0.988906    0.570337    1.110713    11.00000    0.03230    0.02901 =
         0.03010    0.00435    0.01760    0.00924
AFIX 137
H20A  2    1.084418    0.548484    1.144254    11.00000   -1.50000
H20B  2    0.953836    0.580726    1.029540    11.00000   -1.50000
H20C  2    0.927360    0.531407    1.119940    11.00000   -1.50000
AFIX   0
C21   1    0.956798    0.781555    1.037844    11.00000    0.02559    0.02843 =
         0.03223    0.00134    0.01825    0.00022
AFIX  23
H21A  2    0.942832    0.840188    1.023635    11.00000   -1.20000
H21B  2    1.044856    0.773800    1.110355    11.00000   -1.20000
AFIX   0
C22   1    0.973486    0.743605    0.943639    11.00000    0.03120    0.03046 =
         0.03530    0.00557    0.02372    0.00451
AFIX  43
H22A  2    0.894181    0.744530    0.869655    11.00000   -1.20000
AFIX   0
C23   1    1.090976    0.708347    0.954720    11.00000    0.04283    0.02638 =
         0.05957    0.01224    0.04026    0.00744
C24   1    1.224404    0.698546    1.065485    11.00000    0.03438    0.03906 =
         0.07494    0.01696    0.03578    0.00979
AFIX 137
H24A  2    1.208179    0.714837    1.128411    11.00000   -1.50000
H24B  2    1.298089    0.732355    1.065080    11.00000   -1.50000
H24C  2    1.253975    0.642055    1.075212    11.00000   -1.50000
AFIX   0
C25   1    1.093472    0.675643    0.851094    11.00000    0.06937    0.04683 =
         0.07675    0.01120    0.06161    0.01693
AFIX 137
H25A  2    1.000775    0.682693    0.784270    11.00000   -1.50000
H25B  2    1.117206    0.618253    0.862049    11.00000   -1.50000
H25C  2    1.164062    0.704687    0.839478    11.00000   -1.50000
HKLF 4 1 -1.0000  0.0000  0.0000  0.0000 -1.0000  0.0000  1.0000  0.0000  1.0000
REM  monw16m                R =  New: P21/c
REM R1 =  0.0463 for   4344 Fo > 4sig(Fo)  and  0.0646 for all   5630 data
REM    286 parameters refined using      0 restraints
END
WGHT      0.0637      0.7667
REM Highest difference peak  0.419,  deepest hole -0.219,  1-sigma level  0.050
Q1    1   0.6523  0.7677  1.0210  11.00000  0.05    0.42
Q2    1   0.8044  0.7011  1.0203  11.00000  0.05    0.41
Q3    1   0.4843  0.8796  0.9200  11.00000  0.05    0.37
Q4    1   0.3831  0.8835  0.9364  11.00000  0.05    0.36
Q5    1   1.0210  0.7630  1.0223  11.00000  0.05    0.36
Q6    1   0.6780  0.8165  0.9606  11.00000  0.05    0.36
Q7    1   0.9548  0.5988  1.1393  11.00000  0.05    0.35
Q8    1   0.3209  0.9391  0.9177  11.00000  0.05    0.35
Q9    1   0.5916  0.8746  0.9230  11.00000  0.05    0.34
Q10   1   0.4245  0.9840  0.8342  11.00000  0.05    0.33
Q11   1   0.3646  1.1017  0.7383  11.00000  0.05    0.33
Q12   1   0.8939  0.7117  0.9604  11.00000  0.05    0.33
Q13   1   0.3378  0.9958  0.8609  11.00000  0.05    0.33
Q14   1   0.5009  0.9248  0.8618  11.00000  0.05    0.31
Q15   1   0.8020  0.6543  1.1222  11.00000  0.05    0.30
Q16   1   0.4600  1.0874  0.7201  11.00000  0.05    0.30
Q17   1   0.7010  0.6760  1.1355  11.00000  0.05    0.29
Q18   1   0.8283  0.6787  1.1514  11.00000  0.05    0.29
Q19   1   1.1190  0.7286  0.9037  11.00000  0.05    0.29
Q20   1   0.4602  1.0370  0.6562  11.00000  0.05    0.28
;
