# Supplementary material for: 3-O-Methyl-1-isomangostin
Source: Acta Crystallogr Sect E Struct Rep Online. 2012 May 31;68(Pt 6):o1950–1. doi: 10.1107/S1600536812023409 (PMC3379502; doi:10.1107/S1600536812023409)
Supplement: Supplementary file 2 [file e-68-o1950-Isup2.hkl]

# 
# h,k,l, Fc-squared, Fo-squared, sigma(Fo-squared) and status flag 
# 
data_I
_shelx_title ' monw16m                R =  New: P21/c' 
_shelx_refln_list_code          4 
_shelx_F_calc_maximum      191.09 
_exptl_crystal_F_000       904.00 
_reflns_d_resolution_high  0.7330 
 
loop_ 
 _symmetry_equiv_pos_as_xyz 
 'x, y, z' 
 '-x, y+1/2, -z+1/2' 
 '-x, -y, -z' 
 'x, -y-1/2, z-1/2' 
 
_cell_length_a    10.8635 
_cell_length_b    16.6117 
_cell_length_c    13.4146 
_cell_angle_alpha  90.000 
_cell_angle_beta  118.843 
_cell_angle_gamma  90.000 
 
_shelx_F_squared_multiplier     1.000 
 
loop_ 
 _refln_index_h 
 _refln_index_k 
 _refln_index_l 
 _refln_F_squared_calc 
 _refln_F_squared_meas 
 _refln_F_squared_sigma 
 _refln_observed_status 
   2   0   0     3509.84     2985.36     92.24 o 
   3   0   0      702.17      622.74      9.92 o 
   4   0   0     1633.43     1451.40     19.01 o 
   5   0   0       12.40        3.60      1.26 o 
   6   0   0      860.84      999.89     15.20 o 
   7   0   0       55.47       40.23      5.92 o 
   8   0   0       10.56        8.79      4.92 o 
   9   0   0        3.16       -3.69      6.52 o 
  10   0   0       50.72       50.17     17.70 o 
  11   0   0       79.96       67.21     15.14 o 
  12   0   0        5.18      -17.14     14.63 o 
   1   1   0    10212.49    10006.36    104.69 o 
   2   1   0      871.96      887.87      9.53 o 
   3   1   0       41.95       54.23      1.50 o 
   4   1   0      133.81       98.33      2.20 o 
   5   1   0      117.67      166.89      3.18 o 
   6   1   0      779.33      806.22      9.10 o 
   7   1   0      131.16      125.08      4.38 o 
   8   1   0     1873.71     1771.45     35.60 o 
   9   1   0      139.10      138.81      7.75 o 
  10   1   0       62.61       57.80      6.01 o 
  11   1   0        5.20       -0.51      7.94 o 
  12   1   0        5.61      -18.00     10.39 o 
   0   2   0       53.70       46.66      3.09 o 
   1   2   0     9001.99     9245.85     98.77 o 
   2   2   0        1.65        0.22      1.94 o 
   3   2   0      433.30      428.93      5.93 o 
   4   2   0       24.89       22.43      1.71 o 
   5   2   0        0.12        2.80      1.74 o 
   6   2   0       17.91       18.52      1.83 o 
   7   2   0        4.27        1.70      2.17 o 
   8   2   0      175.42      181.54      7.91 o 
   9   2   0        8.62        6.42      3.52 o 
  10   2   0       66.65       71.44      7.83 o 
  11   2   0      123.52      115.16      9.93 o 
  12   2   0       77.97       85.83      9.87 o 
   1   3   0      188.36      205.51      2.92 o 
   2   3   0      706.66      912.70      9.14 o 
   3   3   0     2068.48     1846.05     19.19 o 
   4   3   0     1451.02     1428.39     15.89 o 
   5   3   0     1267.30     1487.63     17.06 o 
   6   3   0       23.27       18.44      1.82 o 
   7   3   0        3.49        4.50      2.32 o 
   8   3   0      643.18      616.01     13.75 o 
   9   3   0        9.05        1.71      3.41 o 
  10   3   0       18.12       10.76      5.38 o 
  11   3   0        0.60       -1.12      8.78 o 
  12   3   0        8.20        2.55      8.64 o 
   0   4   0     1368.97     1603.55     42.69 o 
   1   4   0      710.93      809.96      9.46 o 
   2   4   0     2318.68     2329.67     23.42 o 
   3   4   0     2200.17     2154.24     18.86 o 
   4   4   0     2428.30     2730.05     28.10 o 
   5   4   0       45.00       41.53      2.52 o 
   6   4   0        4.13        8.05      1.83 o 
   7   4   0        8.40        8.64      2.07 o 
   8   4   0       38.34       29.66      3.47 o 
   9   4   0     1001.17      990.90     23.02 o 
  10   4   0       58.04       40.11      6.91 o 
  11   4   0        0.12        1.13      5.28 o 
  12   4   0        1.83       -2.19      7.17 o 
   1   5   0       50.98       49.56      1.71 o 
   2   5   0      600.48      548.33      6.86 o 
   3   5   0      960.11      970.16     10.16 o 
   4   5   0      607.46      632.90      7.80 o 
   5   5   0      207.55      228.48      4.60 o 
   6   5   0      886.92      901.23     12.82 o 
   7   5   0      162.74      151.97      5.04 o 
   8   5   0      332.18      289.67      7.99 o 
   9   5   0      228.36      204.35     12.39 o 
  10   5   0       41.24       31.00      6.34 o 
  11   5   0        3.88       -2.97      5.10 o 
  12   5   0        0.27       -5.52     11.17 o 
   1   6   0      143.72      159.05      3.04 o 
   2   6   0       50.17       34.56      1.66 o 
   3   6   0      311.01      328.82      4.81 o 
   4   6   0      868.25      826.27      8.75 o 
   5   6   0        5.50        3.21      1.51 o 
   6   6   0      746.95      678.91     10.38 o 
   7   6   0      130.59      129.35      5.90 o 
   8   6   0       44.36       28.73      3.62 o 
   9   6   0       72.97       80.23      7.75 o 
  10   6   0      216.56      206.76     11.31 o 
  11   6   0      228.69      254.20     12.93 o 
  12   6   0       21.71       11.79      9.70 o 
   1   7   0      521.07      501.59      6.86 o 
   2   7   0      939.58      871.39     10.21 o 
   3   7   0        0.69        1.73      0.78 o 
   4   7   0       16.71       16.95      1.34 o 
   5   7   0     2426.98     2453.36     24.11 o 
   6   7   0      272.67      296.70      7.42 o 
   7   7   0       77.52       67.70      4.41 o 
   8   7   0        5.02        9.75      2.85 o 
   9   7   0       44.72       35.03      4.89 o 
  10   7   0       94.34       75.94      9.39 o 
  11   7   0      250.21      242.98     13.45 o 
  12   7   0        8.36       -2.09      7.60 o 
   1   8   0     1130.07     1139.73     10.69 o 
   2   8   0        9.69       19.17      1.41 o 
   3   8   0      282.94      283.27      4.97 o 
   4   8   0      159.23      185.76      4.04 o 
   5   8   0      756.12      831.09     19.71 o 
   6   8   0      184.38      209.65      6.95 o 
   7   8   0     1116.95     1110.36     19.91 o 
   8   8   0      346.68      309.87      8.73 o 
   9   8   0        6.41        4.03      3.76 o 
  10   8   0      110.45      123.11      9.52 o 
  11   8   0      188.23      181.08     11.34 o 
  12   8   0       49.30       59.33     10.94 o 
   1   9   0      655.74      686.18      8.26 o 
   2   9   0        0.95        0.80      0.79 o 
   3   9   0      223.60      230.40      4.41 o 
   4   9   0       59.10       48.18      2.73 o 
   5   9   0        6.27        2.38      1.38 o 
   6   9   0      449.17      465.25      9.61 o 
   7   9   0       31.64       35.00      3.71 o 
   8   9   0      123.02      109.59      5.84 o 
   9   9   0       52.02       49.93      4.62 o 
  10   9   0        0.43       -3.78      4.48 o 
  11   9   0       71.44       84.45     13.34 o 
   0  10   0     1621.07     1714.45     33.36 o 
   1  10   0     1062.20     1118.53     12.74 o 
   2  10   0      230.74      215.77      3.83 o 
   3  10   0      297.96      324.35      5.99 o 
   4  10   0      847.49      872.15     14.09 o 
   5  10   0      165.63      174.15      5.57 o 
   6  10   0       12.68        9.66      2.67 o 
   7  10   0      313.47      325.31      8.45 o 
   8  10   0      241.16      233.38      7.74 o 
   9  10   0       50.20       51.74      5.27 o 
  10  10   0        0.00        1.99      4.80 o 
  11  10   0        3.71       -1.90     17.58 o 
   1  11   0      707.32      725.47     10.25 o 
   2  11   0      126.13      112.93      3.63 o 
   3  11   0       22.09       17.44      3.77 o 
   4  11   0      155.84      150.94      5.73 o 
   5  11   0       49.77       53.99      5.44 o 
   6  11   0        2.16        2.92      2.45 o 
   7  11   0        0.96       -0.83      2.57 o 
   8  11   0      132.87      143.53      7.03 o 
   9  11   0       42.06       38.05      4.69 o 
  10  11   0       19.94       17.79      6.47 o 
  11  11   0       39.91       30.60      7.80 o 
   0  12   0      184.08      196.18      7.75 o 
   1  12   0      376.19      412.08     10.89 o 
   2  12   0      155.04      168.49      4.83 o 
   3  12   0       47.09       46.08      2.91 o 
   4  12   0     1023.80      981.30     14.43 o 
   5  12   0     1218.14     1182.71     19.14 o 
   6  12   0      127.63      129.89      6.22 o 
   7  12   0        0.38       -1.27      2.71 o 
   8  12   0        0.29        0.80      5.52 o 
   9  12   0       36.36       43.59      5.01 o 
  10  12   0        0.01       -8.06      4.61 o 
  11  12   0        2.43      -15.70     23.52 o 
   1  13   0       82.65       73.59      3.83 o 
   2  13   0      166.99      164.74      4.61 o 
   3  13   0      294.52      314.65      6.16 o 
   4  13   0     2544.66     2401.21     32.72 o 
   5  13   0       39.79       40.30      5.23 o 
   6  13   0       12.90       14.98      3.18 o 
   7  13   0       69.80       71.30      5.40 o 
   8  13   0       22.97       17.12      3.77 o 
   9  13   0       24.47       24.77      4.49 o 
  10  13   0       32.80       35.50      9.54 o 
   0  14   0      687.55      683.05     17.02 o 
   1  14   0        0.10        3.63      1.77 o 
   2  14   0      119.11      114.75      4.87 o 
   3  14   0      240.20      217.76      5.95 o 
   4  14   0      551.90      539.25     13.93 o 
   5  14   0        6.55        8.64      2.93 o 
   6  14   0       18.40        9.98      4.87 o 
   7  14   0        5.16        5.83      3.24 o 
   8  14   0       10.21        2.47      3.32 o 
   9  14   0      217.03      294.59     10.36 o 
  10  14   0        3.42       -1.17      8.43 o 
   1  15   0      189.23      187.85      7.74 o 
   2  15   0       11.85        5.83      2.13 o 
   3  15   0      599.11      571.59      9.74 o 
   4  15   0      130.98      136.34      5.27 o 
   5  15   0       23.60       22.21      7.05 o 
   6  15   0      224.92      228.13      8.74 o 
   7  15   0       77.30       88.36      6.65 o 
   8  15   0        1.86        2.15      4.75 o 
   9  15   0       66.33       64.15      6.48 o 
   0  16   0        1.60       -3.50      2.53 o 
   1  16   0        4.44        2.98      2.12 o 
   2  16   0      197.97      195.62      6.31 o 
   3  16   0       98.05       93.22      6.93 o 
   4  16   0      235.41      261.83      7.12 o 
   5  16   0      336.43      357.69     10.82 o 
   6  16   0       50.69       45.58      5.05 o 
   7  16   0      153.31      173.31     16.58 o 
   8  16   0       54.50       50.02      5.67 o 
   9  16   0        3.62        2.45      5.10 o 
   1  17   0      368.63      354.11      8.63 o 
   2  17   0      108.22      108.90      5.14 o 
   3  17   0       55.73       52.03      4.06 o 
   4  17   0        7.14        9.86      2.51 o 
   5  17   0      329.57      375.53      9.06 o 
   6  17   0       98.63       83.81      6.49 o 
   7  17   0        0.28        3.79      5.83 o 
   8  17   0      151.85      176.44     16.42 o 
   0  18   0      513.11      494.67     15.18 o 
   1  18   0       16.63       17.31      2.97 o 
   2  18   0      158.08      163.70      6.12 o 
   3  18   0       19.79       20.20      3.41 o 
   4  18   0       15.23       16.98      4.53 o 
   5  18   0      102.75      125.56      5.70 o 
   6  18   0       14.78       18.84      3.28 o 
   7  18   0       17.56       20.41      4.58 o 
   1  19   0        0.72        3.15      4.12 o 
   2  19   0       35.46       38.22      3.75 o 
   3  19   0       27.48       25.60      7.35 o 
   4  19   0       63.04       62.14      5.06 o 
   5  19   0       35.36       41.43      4.49 o 
   6  19   0       14.00       16.82      3.19 o 
   7  19   0       13.47       11.95      3.23 o 
   0  20   0      156.78      150.17      8.93 o 
   1  20   0       98.96       95.49      5.30 o 
   2  20   0        0.02        0.18      2.61 o 
   3  20   0       19.64       19.82      3.50 o 
   4  20   0       18.28       14.24      3.25 o 
   5  20   0       41.91       48.06      4.77 o 
   6  20   0       61.84       62.83      4.56 o 
   1  21   0        0.11       -1.89      2.56 o 
   2  21   0       33.08       25.56      3.77 o 
   3  21   0       25.25       19.46      3.55 o 
   4  21   0       87.99       84.32      8.32 o 
   0  22   0       19.77       21.06      8.21 o 
   1  22   0        6.99        9.14      3.29 o 
   2  22   0       24.41       23.29      4.13 o 
   3  22   0       31.70       33.88      4.04 o 
 -13   1   1       54.35       26.21     13.27 o 
 -12   1   1       10.99        1.45      7.82 o 
 -11   1   1      136.37      120.24      8.08 o 
 -10   1   1        3.91       -0.35      3.39 o 
  -9   1   1       32.12       39.05      4.78 o 
  -8   1   1      694.92      657.69     14.00 o 
  -7   1   1       30.96       32.63      2.44 o 
  -6   1   1      674.55      731.99      8.34 o 
  -5   1   1      516.67      503.50      6.03 o 
  -4   1   1      155.64      156.91      3.35 o 
  -3   1   1      525.23      470.66      5.84 o 
  -2   1   1       17.66       16.50      1.31 o 
  -1   1   1     4307.13     4399.96     49.86 o 
   0   1   1     3892.18     3792.36     41.22 o 
   1   1   1     2428.10     2721.70     24.31 o 
   2   1   1     1069.04     1072.30     10.01 o 
   3   1   1      123.51      110.04      2.66 o 
   4   1   1      530.59      527.83      6.45 o 
   5   1   1     4201.01     4350.99     39.41 o 
   6   1   1        1.94       -1.41      1.19 o 
   7   1   1       89.48       82.40      4.91 o 
   8   1   1      158.39      143.44      7.33 o 
   9   1   1      229.25      219.31      9.19 o 
  10   1   1      155.96      160.78     10.78 o 
  11   1   1       48.49       31.89     18.25 o 
  12   1   1       20.93       -9.30     11.01 o 
 -13   2   1       16.47       10.11      8.22 o 
 -12   2   1       11.23        5.43     10.88 o 
 -11   2   1       46.28       49.63      7.53 o 
 -10   2   1       56.60       56.31      5.78 o 
  -9   2   1      325.17      312.95     10.21 o 
  -8   2   1      273.99      272.70     11.95 o 
  -7   2   1      269.21      244.49      6.41 o 
  -6   2   1       59.50       58.00      2.69 o 
  -5   2   1      650.00      599.62      8.41 o 
  -4   2   1     1354.11     1327.08     15.69 o 
  -3   2   1      448.12      464.39      6.06 o 
  -2   2   1     2667.69     2688.73     24.19 o 
  -1   2   1     1659.91     1695.39     56.79 o 
   0   2   1     3657.11     3953.84     47.68 o 
   1   2   1     3658.05     3523.25     34.38 o 
   2   2   1      405.02      442.81      8.93 o 
   3   2   1      220.61      242.39      4.65 o 
   4   2   1     5782.30     5615.64     50.10 o 
   5   2   1      262.50      227.86      5.40 o 
   6   2   1      100.07      115.21      3.74 o 
   7   2   1        3.80        5.58      1.96 o 
   8   2   1      112.18       97.89      7.19 o 
   9   2   1       30.21       27.09      5.85 o 
  10   2   1      113.71      114.67     19.70 o 
  11   2   1       41.38       27.04      6.90 o 
  12   2   1        1.22      -16.93     11.61 o 
 -13   3   1        0.28      -12.01     14.39 o 
 -12   3   1       14.21       11.61      6.02 o 
 -11   3   1        0.98       -1.67      7.99 o 
 -10   3   1      648.52      664.05     24.88 o 
  -9   3   1      178.73      167.23     11.55 o 
  -8   3   1      271.92      248.88      9.46 o 
  -7   3   1        1.43        2.48      1.38 o 
  -6   3   1      256.09      254.13      5.57 o 
  -5   3   1     2717.54     3073.22     31.51 o 
  -4   3   1     4331.14     4497.75     42.77 o 
  -3   3   1      896.04      864.22      8.30 o 
  -2   3   1     3644.75     3680.41     32.69 o 
  -1   3   1       25.83       15.47      2.77 o 
   0   3   1     1602.40     1669.95     26.99 o 
   1   3   1    35717.06    36783.92    352.42 o 
   2   3   1        0.01       16.18      2.66 o 
   3   3   1      901.51      932.78     11.77 o 
   4   3   1        1.74        2.10      1.33 o 
   5   3   1       64.81       59.73      2.64 o 
   6   3   1        2.04        4.97      1.72 o 
   7   3   1      121.46      110.65      4.50 o 
   8   3   1      147.32      161.18      7.55 o 
   9   3   1      315.11      310.22     13.06 o 
  10   3   1      214.51      178.30     10.99 o 
  11   3   1      169.50      168.36     11.78 o 
  12   3   1       16.11       11.68      6.63 o 
 -13   4   1        1.56       -7.75     10.25 o 
 -12   4   1        1.10      -13.40      8.50 o 
 -11   4   1       51.46       43.54      7.13 o 
 -10   4   1      353.86      382.90     14.94 o 
  -9   4   1      436.22      445.05     15.48 o 
  -8   4   1       91.96       88.25      4.37 o 
  -7   4   1      109.75       91.32      4.14 o 
  -6   4   1       39.66       52.95      3.55 o 
  -5   4   1       50.50       37.50      2.07 o 
  -4   4   1     5318.95     5604.71     62.69 o 
  -3   4   1      714.43      815.86      8.68 o 
  -2   4   1     2270.36     2254.14     20.55 o 
  -1   4   1    10074.72    10083.38     95.20 o 
   0   4   1      518.70      627.08      7.11 o 
   1   4   1        5.44        7.69      1.00 o 
   2   4   1       52.71      107.89      2.78 o 
   3   4   1       17.58       12.31      1.22 o 
   4   4   1      980.78     1111.29     13.33 o 
   5   4   1      309.49      349.44      7.39 o 
   6   4   1      513.86      513.49      8.76 o 
   7   4   1        3.38        2.66      2.68 o 
   8   4   1      220.48      220.12     10.40 o 
   9   4   1      453.12      485.61     15.76 o 
  10   4   1        2.12       -2.96      4.73 o 
  11   4   1        4.43       -3.87      4.97 o 
  12   4   1       23.03        8.33     10.03 o 
 -13   5   1       37.83       40.16      8.20 o 
 -12   5   1       20.33       11.77      6.10 o 
 -11   5   1       77.06       77.00      8.52 o 
 -10   5   1      786.04      657.14     18.55 o 
  -9   5   1      747.90      641.98     17.35 o 
  -8   5   1        0.52       -2.76      1.97 o 
  -7   5   1        1.29        1.33      1.77 o 
  -6   5   1      173.04      161.20      4.72 o 
  -5   5   1       39.51       32.02      1.98 o 
  -4   5   1     1191.88     1195.44     11.53 o 
  -3   5   1     1002.38     1066.12     10.97 o 
  -2   5   1      346.36      349.32      4.73 o 
  -1   5   1      902.86      918.03      9.32 o 
   0   5   1       28.48       11.61      1.17 o 
   1   5   1     2086.90     2089.19     20.78 o 
   2   5   1     2386.50     2390.28     22.41 o 
   3   5   1     1163.20     1126.13     14.06 o 
   4   5   1      166.46      184.63      4.42 o 
   5   5   1        8.63        3.56      1.53 o 
   6   5   1     1873.99     1860.11     21.72 o 
   7   5   1       14.81       13.45      2.74 o 
   8   5   1       40.46       44.53      4.07 o 
   9   5   1        5.68        1.02      4.87 o 
  10   5   1      143.54      143.89     10.39 o 
  11   5   1      298.46      296.79     14.18 o 
  12   5   1        0.08      -12.33      7.95 o 
 -12   6   1       39.16       18.08      6.98 o 
 -11   6   1       23.66       19.46      6.19 o 
 -10   6   1      368.42      351.13     13.80 o 
  -9   6   1      422.79      367.13     11.00 o 
  -8   6   1       41.34       31.73      3.53 o 
  -7   6   1       11.51       16.88      2.49 o 
  -6   6   1      774.96      812.07     11.39 o 
  -5   6   1       38.38       47.83      2.35 o 
  -4   6   1     1006.06     1118.40     11.95 o 
  -3   6   1       53.58       90.80      2.28 o 
  -2   6   1      823.29      798.80     15.03 o 
   0   6   1      517.24      522.35      6.33 o 
   1   6   1      262.87      261.25      4.18 o 
   2   6   1      833.74      788.21      8.69 o 
   3   6   1      173.45      166.33      3.56 o 
   4   6   1      153.04      116.86      3.31 o 
   5   6   1        7.85        8.64      2.14 o 
   6   6   1       12.54       12.53      2.57 o 
   7   6   1        1.13        2.77      2.28 o 
   8   6   1       11.94        4.94      2.88 o 
   9   6   1      259.63      247.96     11.87 o 
  10   6   1      241.65      248.01     12.46 o 
  11   6   1       64.17       67.53      8.64 o 
  12   6   1       17.58       21.30     16.50 o 
 -12   7   1        2.42       -8.76      4.99 o 
 -11   7   1      141.78      130.92     10.25 o 
 -10   7   1       65.41       66.03      7.47 o 
  -9   7   1      127.97      109.97      6.87 o 
  -8   7   1       57.22       53.20      4.27 o 
  -7   7   1       13.03        8.83      2.56 o 
  -6   7   1      463.91      486.84      8.36 o 
  -5   7   1      845.65      875.20     10.04 o 
  -4   7   1        0.15        6.34      1.01 o 
  -3   7   1      695.27      789.27      8.65 o 
  -2   7   1     1421.78     1431.01     14.70 o 
  -1   7   1       78.98       84.63      5.88 o 
   0   7   1     1797.50     1887.04     19.15 o 
   1   7   1      407.35      388.47      9.39 o 
   2   7   1       92.15      109.07      2.99 o 
   3   7   1      147.77      144.98      3.48 o 
   4   7   1     1795.56     1987.65     19.95 o 
   5   7   1      303.99      293.47      7.02 o 
   6   7   1       50.34       49.53      3.73 o 
   7   7   1       22.76       19.15      3.32 o 
   8   7   1       30.37       20.31      3.45 o 
   9   7   1       86.94       81.37      7.99 o 
  10   7   1      337.15      336.03     14.14 o 
  11   7   1      376.06      363.77     15.46 o 
 -12   8   1        8.18        2.94      5.61 o 
 -11   8   1       55.55       54.90      8.31 o 
 -10   8   1        1.84       -4.63      7.67 o 
  -9   8   1       13.41       11.50      3.85 o 
  -8   8   1      399.20      342.51      8.81 o 
  -7   8   1       34.52       29.01      3.30 o 
  -6   8   1       53.48       74.20      5.08 o 
  -5   8   1       11.19       18.83      1.77 o 
  -4   8   1      256.85      266.62      5.72 o 
  -3   8   1     2423.55     2425.21     24.62 o 
  -2   8   1      294.21      243.46      3.98 o 
  -1   8   1      184.37      166.06      5.55 o 
   0   8   1      773.56      875.80     12.60 o 
   1   8   1      415.47      462.89      5.91 o 
   2   8   1       41.72       28.89      1.73 o 
   3   8   1      502.67      490.20      7.15 o 
   4   8   1       45.51       48.49      2.36 o 
   5   8   1     1965.78     2061.29     25.94 o 
   6   8   1       28.08       33.10      3.44 o 
   7   8   1      535.08      522.10     10.81 o 
   8   8   1        1.36       -3.89      2.45 o 
   9   8   1       18.48        8.94      5.05 o 
  10   8   1        0.40       -1.21      5.01 o 
  11   8   1       44.39       43.01     12.53 o 
 -12   9   1        2.57       -8.87     13.68 o 
 -11   9   1        5.07       -7.30     10.17 o 
 -10   9   1       24.96       14.79      5.17 o 
  -9   9   1       33.87       29.47      3.93 o 
  -8   9   1        6.78        8.14      2.84 o 
  -7   9   1       36.88       38.87      3.63 o 
  -6   9   1       16.39       11.43      2.51 o 
  -5   9   1        0.90        0.47      0.96 o 
  -4   9   1        9.69       12.98      1.45 o 
  -3   9   1       18.23       10.57      1.60 o 
  -2   9   1       12.59       25.81      1.36 o 
  -1   9   1     1005.70     1158.63     13.88 o 
   0   9   1     5173.01     5618.76     58.13 o 
   1   9   1       89.44       68.33      2.23 o 
   2   9   1      520.73      466.03      6.64 o 
   3   9   1        0.01       -1.61      0.81 o 
   4   9   1      693.14      662.75      9.62 o 
   5   9   1      526.68      541.41     10.15 o 
   6   9   1      295.22      285.55      8.99 o 
   7   9   1       19.57       13.01      3.05 o 
   8   9   1        0.53       -5.42      4.05 o 
   9   9   1        0.00       -0.58      3.54 o 
  10   9   1       17.20       18.61      5.97 o 
  11   9   1       12.91       11.16      7.27 o 
 -12  10   1        4.96        2.11     14.25 o 
 -11  10   1       13.23       15.76      6.33 o 
 -10  10   1       28.37       28.91      6.46 o 
  -9  10   1       88.41       88.91      9.86 o 
  -8  10   1       52.99       46.40      4.45 o 
  -7  10   1       10.58        8.68      3.24 o 
  -6  10   1      117.63      130.69      5.13 o 
  -5  10   1      857.90      831.66     14.93 o 
  -4  10   1      169.14      174.51      4.28 o 
  -3  10   1      536.16      572.07      9.22 o 
  -2  10   1        2.30        0.60      0.77 o 
  -1  10   1     1080.87     1117.08     12.64 o 
   0  10   1        1.77        3.27      1.83 o 
   1  10   1       22.34       16.94      1.72 o 
   2  10   1      106.39      125.56      5.79 o 
   3  10   1       14.98       13.31      2.52 o 
   4  10   1      750.06      766.22     12.12 o 
   5  10   1     2499.43     2431.06     30.17 o 
   6  10   1       87.11       93.81      5.05 o 
   7  10   1        3.24        0.49      2.69 o 
   8  10   1      171.81      175.80      6.97 o 
   9  10   1        0.07       -2.88      2.81 o 
  10  10   1       41.50       44.02      8.16 o 
  11  10   1        1.51       -2.73      9.63 o 
 -11  11   1        5.37        3.47      5.97 o 
 -10  11   1       10.84        6.27      4.29 o 
  -9  11   1       27.31       36.17      4.52 o 
  -8  11   1       29.59       34.36      4.09 o 
  -7  11   1       16.97       15.97      3.12 o 
  -6  11   1       21.55       34.03      4.78 o 
  -5  11   1      268.43      284.13      7.76 o 
  -4  11   1     1098.98     1113.62     13.74 o 
  -3  11   1      545.99      501.36      7.66 o 
  -2  11   1       54.82       49.48      2.01 o 
  -1  11   1      302.33      281.89      5.59 o 
   0  11   1      706.10      753.99     20.24 o 
   1  11   1      123.35      148.28      5.24 o 
   2  11   1       28.62       30.00      2.23 o 
   3  11   1      696.22      728.45     23.71 o 
   4  11   1      996.47      961.51     14.40 o 
   5  11   1       93.97      110.87      7.04 o 
   6  11   1       58.62       62.99      4.33 o 
   7  11   1        0.39       -0.14      2.57 o 
   8  11   1        6.74       10.66      3.56 o 
   9  11   1       35.96       29.12      7.53 o 
  10  11   1        8.43       -0.19      5.61 o 
 -11  12   1       43.22       34.06     12.58 o 
 -10  12   1       10.30       -0.09      4.23 o 
  -9  12   1      225.00      233.38      8.82 o 
  -8  12   1        7.83        1.96      3.57 o 
  -7  12   1      336.03      347.68     10.19 o 
  -6  12   1       19.82       23.18      3.37 o 
  -5  12   1     1633.75     1608.52     25.36 o 
  -4  12   1      896.44      876.77     11.35 o 
  -3  12   1      332.81      301.36      5.06 o 
  -2  12   1      127.70      138.19      3.55 o 
  -1  12   1        4.43        2.21      1.18 o 
   0  12   1       67.68       45.79     13.82 o 
   2  12   1      609.34      614.39     12.91 o 
   3  12   1      705.56      719.08     11.54 o 
   4  12   1      354.30      351.92      9.03 o 
   5  12   1       68.63       73.75      6.14 o 
   6  12   1       28.20       30.92      3.88 o 
   7  12   1        2.05       -1.40      3.65 o 
   8  12   1       27.28       22.16      4.16 o 
   9  12   1        0.26       -2.68      3.44 o 
  10  12   1       16.33       14.83      6.58 o 
 -11  13   1       10.00        2.04     13.06 o 
 -10  13   1        7.70        3.81      7.44 o 
  -9  13   1       20.91       19.60      4.03 o 
  -8  13   1       39.32       44.48      4.74 o 
  -7  13   1       28.40       32.81      4.73 o 
  -6  13   1       82.91       90.19      5.37 o 
  -5  13   1      776.74      804.92     14.53 o 
  -4  13   1     2318.13     2324.84     28.49 o 
  -3  13   1        3.37        3.40      1.54 o 
  -2  13   1       86.33       89.98      3.32 o 
  -1  13   1        1.72        6.00      1.69 o 
   0  13   1       22.92       31.70      4.90 o 
   1  13   1       71.75       67.70      3.88 o 
   2  13   1        8.65        5.32      1.74 o 
   3  13   1       86.30       86.91      4.74 o 
   4  13   1      150.02      148.70      6.09 o 
   5  13   1      296.30      280.33      8.51 o 
   6  13   1       15.00       17.66      5.27 o 
   7  13   1       81.77       85.68      6.02 o 
   8  13   1        6.50       -3.08      4.75 o 
   9  13   1       26.87       32.55      4.96 o 
  10  13   1      164.38      202.49     26.01 o 
 -10  14   1      113.43      123.53     10.96 o 
  -9  14   1        1.20        2.59      3.72 o 
  -8  14   1        8.70       12.08      3.62 o 
  -7  14   1      129.04      154.83      7.08 o 
  -6  14   1       86.14       84.09      5.33 o 
  -5  14   1       52.07       63.22      4.47 o 
  -4  14   1      588.34      610.24      9.89 o 
  -3  14   1      902.57      872.00     12.43 o 
  -2  14   1      316.36      320.32      6.25 o 
  -1  14   1       32.82       35.28      2.99 o 
   0  14   1        1.77       -2.90      1.49 o 
   1  14   1       63.35       60.95      3.83 o 
   2  14   1       14.37       13.71      2.12 o 
   3  14   1       19.67       17.73      2.87 o 
   4  14   1       74.59       66.70      5.11 o 
   5  14   1      262.08      293.51      9.49 o 
   6  14   1        0.34       -1.79      2.82 o 
   7  14   1       40.58       28.72      5.80 o 
   8  14   1        1.88        7.38      3.66 o 
   9  14   1      201.98      246.71     15.39 o 
 -10  15   1       36.39       46.47      7.14 o 
  -9  15   1        1.64        6.91      3.80 o 
  -8  15   1       10.54        8.78      3.77 o 
  -7  15   1      146.07      144.74      7.64 o 
  -6  15   1      208.64      204.58      8.04 o 
  -5  15   1       77.83       74.22      5.43 o 
  -4  15   1       40.02       27.99      2.76 o 
  -3  15   1      108.78      120.37      5.27 o 
  -2  15   1       42.57       50.90      3.56 o 
  -1  15   1       11.00       14.74      2.60 o 
   0  15   1       18.17       19.46      2.58 o 
   1  15   1       50.28       48.85      3.64 o 
   2  15   1       34.83       42.42      3.57 o 
   3  15   1       37.86       31.42      4.35 o 
   4  15   1      120.73      119.41      6.35 o 
   5  15   1       81.61       80.50      5.95 o 
   6  15   1       13.18       10.89      3.37 o 
   7  15   1        2.01       -1.36      3.07 o 
   8  15   1      123.11      137.24      8.66 o 
   9  15   1        0.07        5.21      3.89 o 
  -9  16   1      105.42      121.07      8.27 o 
  -8  16   1        1.25        4.00      3.44 o 
  -7  16   1       18.69       24.89      4.30 o 
  -6  16   1      143.13      139.18      7.37 o 
  -5  16   1      408.44      411.13      9.18 o 
  -4  16   1        0.06       -1.31      2.42 o 
  -3  16   1      640.09      637.88     15.46 o 
  -2  16   1       24.99       17.67      3.88 o 
  -1  16   1        0.97        1.05      1.95 o 
   0  16   1       87.06      101.22      4.78 o 
   1  16   1      253.95      230.43      6.83 o 
   2  16   1      159.48      144.99      5.71 o 
   3  16   1       37.66       43.18      3.57 o 
   4  16   1      539.82      567.54     11.38 o 
   5  16   1       76.10       69.12     12.46 o 
   6  16   1        7.75        4.70      3.38 o 
   7  16   1        8.84       -0.52      3.21 o 
   8  16   1      100.62      110.65     11.80 o 
  -8  17   1       61.56       65.11      6.37 o 
  -7  17   1        8.30       -0.21      3.41 o 
  -6  17   1     1141.02     1201.12     18.75 o 
  -5  17   1      430.74      446.20      9.41 o 
  -4  17   1       24.32       21.19      4.02 o 
  -3  17   1       37.58       40.48      3.42 o 
  -2  17   1       23.01       15.54      2.73 o 
  -1  17   1       30.55       30.07      3.67 o 
   0  17   1      113.77       98.53      4.87 o 
   1  17   1       50.72       44.86      3.76 o 
   2  17   1       19.24       17.18      2.95 o 
   3  17   1        0.74        1.66      2.48 o 
   4  17   1       43.81       39.99      3.69 o 
   5  17   1      104.73      111.83      7.17 o 
   6  17   1        9.85       18.29      4.20 o 
   7  17   1       82.57       82.62      6.83 o 
   8  17   1        1.14       -0.01      3.59 o 
  -8  18   1       14.45       16.59      4.37 o 
  -7  18   1        5.41        3.95      2.63 o 
  -6  18   1        3.10        1.67      2.39 o 
  -5  18   1       30.24       34.35      4.59 o 
  -4  18   1       14.61       11.90      5.07 o 
  -3  18   1      291.73      258.16      7.27 o 
  -2  18   1       17.79       13.14      2.63 o 
  -1  18   1      126.48      108.98      5.16 o 
   0  18   1      203.49      199.06      6.61 o 
   1  18   1       27.22       26.34      4.44 o 
   2  18   1       40.26       33.59      3.64 o 
   3  18   1       10.57        9.57      3.01 o 
   4  18   1      203.36      219.76     11.75 o 
   5  18   1       29.50       40.38      4.16 o 
   6  18   1       15.91       17.59      4.25 o 
   7  18   1       14.63       21.10      4.68 o 
  -7  19   1       18.27       14.38      2.96 o 
  -6  19   1       47.25       49.70      3.78 o 
  -5  19   1      100.78      104.14      6.96 o 
  -4  19   1       51.19       48.25      4.09 o 
  -3  19   1      109.46      116.74      9.16 o 
  -2  19   1        2.82        2.68      2.24 o 
  -1  19   1        0.58        0.65      2.24 o 
   0  19   1       99.06      101.09      5.18 o 
   1  19   1       35.99       33.08      3.71 o 
   2  19   1      271.30      273.93      8.09 o 
   3  19   1       11.34        8.43      4.11 o 
   4  19   1       44.54       49.19      4.98 o 
   5  19   1      118.20      129.56      6.22 o 
   6  19   1      415.96      451.29     11.25 o 
  -6  20   1        9.27       13.09      5.84 o 
  -5  20   1       19.45       12.95      5.74 o 
  -4  20   1       14.36       19.15      5.61 o 
  -3  20   1       23.97       24.38      3.67 o 
  -2  20   1       24.27       23.82      3.58 o 
  -1  20   1        6.66        7.13      3.01 o 
   0  20   1      235.49      237.51      7.43 o 
   1  20   1       90.46       84.27      5.24 o 
   2  20   1        8.06        7.89      4.88 o 
   3  20   1       96.28       84.66      5.91 o 
   4  20   1        0.00        1.71      3.04 o 
   5  20   1        8.65       10.39      3.67 o 
  -5  21   1       33.48       36.69      7.14 o 
  -4  21   1      240.65      276.27     13.59 o 
  -3  21   1       34.96       29.12      7.46 o 
  -2  21   1        5.57        2.04      2.47 o 
  -1  21   1        7.56        7.03      2.72 o 
   0  21   1       17.35       17.58      3.31 o 
   1  21   1      219.12      221.63      7.71 o 
   2  21   1       57.32       57.45      5.02 o 
   3  21   1        8.82       11.12      3.47 o 
   4  21   1        1.84        2.70      3.12 o 
  -3  22   1       34.40       22.73      6.14 o 
  -2  22   1       26.94       26.10      3.41 o 
  -1  22   1       24.43       21.72      3.34 o 
   0  22   1        1.50       -1.31      2.67 o 
   1  22   1        0.00        1.01      2.70 o 
   2  22   1       13.45       10.69      3.42 o 
 -13   0   2       27.15       20.14     18.43 o 
 -12   0   2       36.56       30.17      7.63 o 
 -11   0   2       64.55       69.09      9.92 o 
 -10   0   2       76.53       89.17      9.42 o 
  -9   0   2      314.28      335.60     14.75 o 
  -8   0   2       10.81       18.24      4.91 o 
  -7   0   2      134.69      165.11      5.28 o 
  -6   0   2      260.69      269.31      6.66 o 
  -5   0   2      139.64      172.97      4.64 o 
  -4   0   2      773.46      885.07     17.25 o 
  -3   0   2     1704.23     1841.53     34.66 o 
  -2   0   2     2591.74     2687.75     67.55 o 
  -1   0   2     4160.06     4022.78     54.89 o 
   0   0   2     1364.28     1474.88     21.17 o 
   1   0   2    21933.50    22528.25    258.38 o 
   2   0   2     7477.31     7366.15     95.87 o 
   3   0   2     2812.12     2738.78     41.74 o 
   4   0   2       28.72       34.79      3.58 o 
   5   0   2     3001.88     3177.20     40.20 o 
   6   0   2      108.02      139.82      5.22 o 
   7   0   2       60.37       74.10      8.03 o 
   8   0   2        0.97        1.35      4.42 o 
   9   0   2        6.21        1.14      5.02 o 
  10   0   2      143.16      138.31     21.70 o 
  11   0   2        1.33      -10.55     14.19 o 
  12   0   2        8.21       -2.90     15.51 o 
 -13   1   2       72.04       69.97      9.27 o 
 -12   1   2        1.54       -6.03      5.03 o 
 -11   1   2       39.48       51.48      5.82 o 
 -10   1   2       74.71       67.51      5.92 o 
  -9   1   2       32.37       27.64      4.29 o 
  -8   1   2     2656.41     2501.04     30.97 o 
  -7   1   2       19.09        7.72      1.59 o 
  -6   1   2     2009.74     1975.87     18.35 o 
  -5   1   2      913.97      939.75     10.64 o 
  -4   1   2     2994.39     3059.78     32.37 o 
  -3   1   2      312.68      312.53      5.04 o 
  -2   1   2      813.85      877.55     11.13 o 
  -1   1   2     2191.44     2178.01     49.66 o 
   0   1   2      124.62       95.17      2.11 o 
   1   1   2     2608.38     2521.60     23.02 o 
   2   1   2      211.03      225.16      3.40 o 
   3   1   2      536.83      476.30      7.88 o 
   4   1   2      664.78      686.53      7.81 o 
   5   1   2     4684.16     4873.43     44.22 o 
   6   1   2       66.58       72.30      3.25 o 
   7   1   2       12.62       16.74      3.55 o 
   8   1   2      134.27      119.56      8.14 o 
   9   1   2       32.46       24.29      5.97 o 
  10   1   2       13.83       -0.38      9.29 o 
  11   1   2       62.05       76.11     13.56 o 
  12   1   2        0.12       -8.09     10.69 o 
 -13   2   2       34.81       28.15     10.15 o 
 -12   2   2        0.47       -3.17      5.20 o 
 -11   2   2       17.38        6.39      7.17 o 
 -10   2   2       81.76       67.96      5.95 o 
  -9   2   2       69.83       83.10     10.21 o 
  -8   2   2      224.72      231.56      8.59 o 
  -7   2   2      196.34      199.79      5.51 o 
  -6   2   2      587.53      673.46      8.92 o 
  -5   2   2        5.78        1.10      1.24 o 
  -4   2   2     3051.84     3213.41     28.86 o 
  -3   2   2     5735.83     5686.43     57.49 o 
  -2   2   2     2576.42     2715.54     35.18 o 
  -1   2   2      808.47      723.65      7.47 o 
   0   2   2    36515.31    37839.31    330.52 o 
   1   2   2     5880.23     6120.05     53.95 o 
   2   2   2        1.93        5.17      1.51 o 
   3   2   2      695.21      754.02      8.01 o 
   4   2   2       86.07      119.25      2.77 o 
   5   2   2        8.29        7.20      1.44 o 
   6   2   2       79.81       87.36      3.99 o 
   7   2   2      439.52      490.47     10.29 o 
   8   2   2        2.71       -1.97      3.94 o 
   9   2   2       92.63       79.57      8.97 o 
  10   2   2       76.27       54.81      7.68 o 
  11   2   2       93.20       91.05     17.32 o 
  12   2   2      108.01       98.08     15.83 o 
 -13   3   2        1.34       -6.02      6.83 o 
 -12   3   2        9.79        5.82      6.00 o 
 -11   3   2       21.04       12.13      5.79 o 
 -10   3   2      118.64      130.15      7.59 o 
  -9   3   2     1413.24     1395.49     23.30 o 
  -8   3   2      789.67      687.25     27.70 o 
  -7   3   2      139.88      139.53      5.33 o 
  -6   3   2       71.06      102.37      3.69 o 
  -5   3   2     1198.73     1338.57     12.84 o 
  -4   3   2      148.75       98.60      2.25 o 
  -3   3   2     1077.11      971.33     10.76 o 
  -2   3   2      697.77      714.89      8.57 o 
  -1   3   2     1164.63     1257.95     12.92 o 
   0   3   2     6804.02     7033.83     73.88 o 
   1   3   2    29060.89    30734.86    267.95 o 
   2   3   2      399.90      302.16      4.39 o 
   3   3   2        3.84        4.08      0.96 o 
   4   3   2      161.54      163.00      3.30 o 
   5   3   2      696.99      622.99      8.55 o 
   6   3   2      182.90      163.49      4.90 o 
   7   3   2      378.69      367.33      7.80 o 
   8   3   2      417.37      349.13     23.62 o 
   9   3   2       12.95        4.91      5.00 o 
  10   3   2      340.43      349.21     14.53 o 
  11   3   2        5.18       -0.50      7.28 o 
  12   3   2       11.13      -12.62     10.75 o 
 -13   4   2        6.95       -3.45      5.79 o 
 -12   4   2       14.66        8.61      7.18 o 
 -11   4   2       73.17       65.77      7.78 o 
 -10   4   2     3157.41     2941.73     50.18 o 
  -9   4   2      281.11      252.93     12.22 o 
  -8   4   2       30.25       31.96      3.05 o 
  -7   4   2        7.68        4.70      2.11 o 
  -6   4   2      333.07      345.22      5.77 o 
  -5   4   2     2071.48     2170.69     19.56 o 
  -4   4   2       20.18       35.09      1.65 o 
  -3   4   2     1508.29     1349.63     14.43 o 
  -2   4   2      336.64      380.48      6.34 o 
  -1   4   2       75.96       61.81      1.74 o 
   0   4   2     9598.80     9873.03    103.32 o 
   1   4   2     5850.84     6212.23     60.40 o 
   2   4   2      319.45      319.27      8.64 o 
   3   4   2        7.99        1.98      0.98 o 
   4   4   2      321.52      301.83      4.65 o 
   5   4   2       44.80       60.11      2.87 o 
   6   4   2      128.88      147.21      4.81 o 
   7   4   2       24.68       18.35      2.95 o 
   8   4   2       13.34       17.85      5.13 o 
   9   4   2       42.20       49.64      6.98 o 
  10   4   2      220.18      199.70     16.05 o 
  11   4   2        4.65        8.12      6.15 o 
 -13   5   2        0.04      -10.27      5.67 o 
 -12   5   2        0.00       -3.80     10.74 o 
 -11   5   2      153.40      143.04     16.46 o 
 -10   5   2       38.14       50.98      6.66 o 
  -9   5   2        5.46        6.91      3.20 o 
  -8   5   2       23.39       23.49      2.83 o 
  -7   5   2       52.99       43.20      4.29 o 
  -6   5   2       12.67       11.16      1.63 o 
  -5   5   2      854.94      954.73     11.38 o 
  -4   5   2     2397.24     2485.05     22.52 o 
  -3   5   2     1011.11     1019.81     18.95 o 
  -2   5   2     2220.15     2270.57     32.42 o 
  -1   5   2      223.05      255.43      4.06 o 
   0   5   2        8.36       11.10      1.43 o 
   1   5   2      344.55      349.64      5.23 o 
   2   5   2       95.27       82.67      2.93 o 
   3   5   2      369.01      322.75      5.58 o 
   4   5   2      105.59      119.97      3.27 o 
   5   5   2      126.79      118.23      4.16 o 
   6   5   2        5.94        6.73      2.39 o 
   7   5   2       10.71        9.80      2.72 o 
   8   5   2     1236.66     1207.68     26.00 o 
   9   5   2       22.08       24.61      5.93 o 
  10   5   2       89.54      102.78      9.29 o 
  11   5   2       14.29       11.71     13.40 o 
 -13   6   2        5.41       -6.58      6.68 o 
 -12   6   2       46.94       38.32     11.88 o 
 -11   6   2       30.16       24.13      6.12 o 
 -10   6   2      401.26      437.01     14.68 o 
  -9   6   2       91.48       87.05      8.17 o 
  -8   6   2       22.35       19.71      2.78 o 
  -7   6   2      519.33      535.62      9.12 o 
  -6   6   2       85.76       90.20      4.14 o 
  -5   6   2      404.69      478.04      6.57 o 
  -4   6   2       17.71        4.74      0.95 o 
  -3   6   2      920.62      984.83     10.07 o 
  -2   6   2    10650.76    10964.55    227.70 o 
   0   6   2      435.52      438.91     12.43 o 
   1   6   2       10.73       12.48      1.33 o 
   2   6   2       75.91       69.96      2.88 o 
   3   6   2       12.08       21.91      1.97 o 
   4   6   2       23.21       18.06      1.75 o 
   5   6   2      130.89      151.92      5.42 o 
   6   6   2       54.72       58.88      4.11 o 
   7   6   2      452.99      440.78      9.85 o 
   8   6   2       50.21       56.98      4.59 o 
   9   6   2      363.22      363.41     13.90 o 
  10   6   2       24.23       16.96      8.30 o 
  11   6   2        0.05       -7.16      5.43 o 
 -13   7   2        0.01       -9.08     11.84 o 
 -12   7   2       19.84       15.95     12.65 o 
 -11   7   2       13.30        4.78      5.49 o 
 -10   7   2       61.55       54.31      6.67 o 
  -9   7   2       16.65       34.01      4.63 o 
  -8   7   2        0.91        0.77      2.65 o 
  -7   7   2       88.19       94.16      4.69 o 
  -6   7   2        5.45       11.12      1.89 o 
  -5   7   2      438.74      465.58      6.25 o 
  -4   7   2       47.76       41.02      1.67 o 
  -3   7   2      166.65      158.23      3.63 o 
  -2   7   2      682.93      644.03     14.78 o 
  -1   7   2        5.17        4.80      1.67 o 
   0   7   2      622.50      734.10      8.00 o 
   1   7   2        0.17        0.59      1.28 o 
   2   7   2        0.05        2.20      0.93 o 
   3   7   2      277.84      260.16      7.58 o 
   4   7   2       24.67       32.87      2.35 o 
   5   7   2       77.16       79.11      4.78 o 
   6   7   2      635.56      622.32     11.65 o 
   7   7   2       29.40       35.25      6.14 o 
   8   7   2      136.41      121.63      6.17 o 
   9   7   2      302.35      285.67     12.74 o 
  10   7   2      495.20      494.00     17.18 o 
  11   7   2        6.61       -2.97      7.97 o 
 -12   8   2       22.03       13.85     11.91 o 
 -11   8   2        2.21       -5.20      9.56 o 
 -10   8   2      111.27       96.59      8.06 o 
  -9   8   2        0.93        1.04      3.64 o 
  -8   8   2       46.60       66.37      5.23 o 
  -7   8   2      122.45       99.43      4.81 o 
  -6   8   2        2.12        3.61      2.28 o 
  -5   8   2      114.22      131.45      3.91 o 
  -4   8   2      213.83      207.71      3.95 o 
  -3   8   2      158.57      132.46      5.01 o 
  -2   8   2      496.63      521.23     10.34 o 
  -1   8   2      547.60      497.19      8.08 o 
   0   8   2        0.01        3.02      0.89 o 
   1   8   2       13.42       20.44      1.38 o 
   2   8   2       20.81       28.20      2.07 o 
   3   8   2      239.22      219.73      4.86 o 
   4   8   2      125.99      146.31      5.37 o 
   5   8   2      294.86      283.59      7.29 o 
   6   8   2      350.63      334.28      8.41 o 
   7   8   2        0.80       -3.49      2.40 o 
   8   8   2        1.08       -3.86      2.48 o 
   9   8   2      226.68      253.53     12.24 o 
  10   8   2        1.45       -4.84      4.94 o 
  11   8   2       69.80       79.33      9.70 o 
 -12   9   2        3.15       -9.82      9.48 o 
 -11   9   2       56.74       67.11     13.07 o 
 -10   9   2        0.48       -0.28      3.63 o 
  -9   9   2       35.65       31.10      3.85 o 
  -8   9   2      132.63      139.76      5.89 o 
  -7   9   2       27.75       15.93      2.86 o 
  -6   9   2      549.11      529.59      9.68 o 
  -5   9   2       89.74       91.74      4.70 o 
  -4   9   2      230.98      203.29      3.66 o 
  -3   9   2      662.94      651.45      8.53 o 
  -2   9   2      237.17      223.79      3.89 o 
  -1   9   2     2696.47     2914.17     35.70 o 
   0   9   2     1030.13     1102.72     12.26 o 
   1   9   2        0.09        1.17      0.90 o 
   2   9   2        0.74        0.46      1.06 o 
   3   9   2        0.14        0.33      1.33 o 
   4   9   2       16.64       17.62      2.52 o 
   5   9   2      298.30      273.57      7.73 o 
   6   9   2        4.88        4.09      2.48 o 
   7   9   2      134.14      136.87      6.28 o 
   8   9   2        7.04        7.78      3.00 o 
   9   9   2        1.82       -7.55      5.61 o 
  10   9   2        0.75       -7.11      4.90 o 
  11   9   2       51.69       27.89      7.23 o 
 -12  10   2       47.38       61.27     12.53 o 
 -11  10   2       16.59       26.22      6.51 o 
 -10  10   2      234.58      242.93     10.68 o 
  -9  10   2        1.78        4.74      2.94 o 
  -8  10   2      237.32      212.79      7.59 o 
  -7  10   2      103.36      100.77      5.30 o 
  -6  10   2       50.93       41.13      3.60 o 
  -5  10   2       15.04       11.78      2.46 o 
  -4  10   2       13.37       14.24      1.55 o 
  -3  10   2      241.64      283.38      4.16 o 
  -2  10   2      233.64      242.84      8.09 o 
  -1  10   2      110.44      136.59      3.63 o 
   0  10   2       70.19       74.83      2.47 o 
   1  10   2      599.24      610.56     10.24 o 
   2  10   2      243.45      241.75     12.03 o 
   3  10   2       17.64       21.54      2.21 o 
   4  10   2     3527.92     3522.40     41.14 o 
   5  10   2     4039.07     4060.20     47.43 o 
   6  10   2      134.00      141.64      5.79 o 
   7  10   2       61.38       67.99      4.88 o 
   8  10   2       25.35       23.83      3.87 o 
   9  10   2        5.24       -0.70      6.01 o 
  10  10   2       21.16        4.31     25.50 o 
 -12  11   2       37.22       44.52      8.32 o 
 -11  11   2        0.92        3.01      5.38 o 
 -10  11   2       61.07       83.17      7.38 o 
  -9  11   2       18.32       19.87      3.69 o 
  -8  11   2        2.17        1.65      2.66 o 
  -7  11   2      369.87      348.09      9.11 o 
  -6  11   2      147.01      162.22      6.06 o 
  -5  11   2       60.70       68.65      2.86 o 
  -4  11   2       34.05       32.07      1.97 o 
  -3  11   2      699.45      675.41      9.37 o 
  -2  11   2      249.96      207.07      6.10 o 
  -1  11   2       82.25       94.83      3.00 o 
   0  11   2      749.21      794.49     12.57 o 
   1  11   2      253.71      267.49      7.00 o 
   2  11   2       15.76       23.99      2.31 o 
   3  11   2      394.50      398.29      7.31 o 
   4  11   2      624.63      601.24     12.07 o 
   5  11   2       49.34       43.92      4.61 o 
   6  11   2       87.44       89.10      5.15 o 
   7  11   2       99.07      108.80      6.03 o 
   8  11   2       75.32       74.73      6.08 o 
   9  11   2        0.28        3.14      3.50 o 
  10  11   2      129.74      145.00     13.27 o 
 -11  12   2        6.24        8.36      7.12 o 
 -10  12   2       13.28        0.46      3.96 o 
  -9  12   2      108.16       98.69      6.30 o 
  -8  12   2       89.63       96.99      6.52 o 
  -7  12   2      449.05      445.77     11.58 o 
  -6  12   2       13.48        9.24      2.69 o 
  -5  12   2      688.58      667.30     10.21 o 
  -4  12   2       47.02       47.88      2.44 o 
  -3  12   2      371.88      363.06      5.10 o 
  -2  12   2       13.28       10.05      1.31 o 
  -1  12   2      101.76       91.21      3.13 o 
   0  12   2     1262.13     1284.26     18.54 o 
   1  12   2     1171.98     1150.94     36.24 o 
   2  12   2      285.03      291.53      8.33 o 
   3  12   2       97.06       84.70      4.28 o 
   4  12   2      188.14      176.28      6.60 o 
   5  12   2        0.01       -2.47      2.23 o 
   6  12   2       37.17       36.34      4.90 o 
   7  12   2        0.83        0.96      4.90 o 
   8  12   2       45.99       56.07      5.48 o 
   9  12   2       34.58       44.91      5.57 o 
  10  12   2        8.83        2.85      6.15 o 
 -11  13   2       13.70       -0.44      5.03 o 
 -10  13   2      284.98      303.85     16.97 o 
  -9  13   2        7.08        4.79      5.54 o 
  -8  13   2       17.95       14.97      3.55 o 
  -7  13   2       12.80       12.72      3.05 o 
  -6  13   2        8.83       10.70      2.79 o 
  -5  13   2      312.49      307.43      6.32 o 
  -4  13   2     1328.80     1320.59     13.88 o 
  -3  13   2        9.39       14.30      1.49 o 
  -2  13   2      761.34      734.85     12.58 o 
  -1  13   2      109.96      107.37      3.50 o 
   0  13   2        7.42        4.60      1.82 o 
   1  13   2        8.46        4.72      1.69 o 
   2  13   2      318.96      298.72      7.59 o 
   3  13   2     2029.42     1972.81     27.73 o 
   4  13   2       52.72       38.74      4.21 o 
   5  13   2       57.19       60.34      4.82 o 
   6  13   2       64.01       66.37      5.29 o 
   7  13   2       76.00       86.94      6.26 o 
   8  13   2       17.62       18.25      4.28 o 
   9  13   2      258.27      302.86     13.70 o 
 -10  14   2       26.33       32.08      8.32 o 
  -9  14   2       44.84       47.92      5.09 o 
  -8  14   2        0.13        0.00      2.71 o 
  -7  14   2      153.62      169.57      6.95 o 
  -6  14   2      264.07      265.07     11.22 o 
  -5  14   2     1300.32     1245.44     22.21 o 
  -4  14   2       23.11       34.54      1.92 o 
  -3  14   2       22.03       19.24      1.80 o 
  -2  14   2       17.68       20.86      1.86 o 
  -1  14   2      240.04      231.17      5.18 o 
   0  14   2        1.42        2.73      2.21 o 
   1  14   2      256.79      247.60     11.48 o 
   2  14   2      141.74      140.85      4.84 o 
   3  14   2       12.47       11.55      2.70 o 
   4  14   2        0.15        0.02      2.39 o 
   5  14   2        1.21        1.30      2.74 o 
   6  14   2       49.33       53.90      5.40 o 
   7  14   2        2.19        1.92      3.99 o 
   8  14   2       41.44       43.82      5.77 o 
   9  14   2       26.93       31.75      5.35 o 
 -10  15   2       30.92       29.07      6.27 o 
  -9  15   2        0.10       -0.40      3.33 o 
  -8  15   2      100.14      100.28      7.94 o 
  -7  15   2        6.02        7.86      3.01 o 
  -6  15   2       60.58       68.47      5.18 o 
  -5  15   2      117.05      112.11      6.40 o 
  -4  15   2     1392.60     1390.79     26.14 o 
  -3  15   2       15.29        7.55      2.26 o 
  -2  15   2       36.32       31.36      2.23 o 
  -1  15   2        0.03       -3.10      1.64 o 
   0  15   2       21.31       20.10      2.63 o 
   1  15   2      711.30      697.01     12.77 o 
   2  15   2      121.83      136.40      4.90 o 
   3  15   2        1.46        3.77      2.58 o 
   4  15   2      237.09      250.41      8.89 o 
   5  15   2       45.61       48.42      4.98 o 
   6  15   2       58.89       51.13      5.79 o 
   7  15   2        0.12        0.82      3.42 o 
   8  15   2       16.52       16.39      4.61 o 
  -9  16   2       86.08       87.52      6.94 o 
  -8  16   2       59.26       64.57      5.87 o 
  -7  16   2        4.50        1.78      2.95 o 
  -6  16   2        0.11        1.93      1.90 o 
  -5  16   2     1381.52     1432.86     27.50 o 
  -4  16   2        5.51       16.09      7.48 o 
  -3  16   2      258.55      251.18      6.45 o 
  -2  16   2      232.08      210.06      6.01 o 
  -1  16   2      370.97      369.62      8.35 o 
   0  16   2       25.72       22.08      2.87 o 
   1  16   2       42.92       45.96      3.85 o 
   2  16   2      168.26      164.97      6.46 o 
   3  16   2      188.69      204.90      6.59 o 
   4  16   2       36.97       35.78      4.37 o 
   5  16   2       17.99       28.26      4.34 o 
   6  16   2       70.58       80.99      6.62 o 
   7  16   2       13.79       19.24      4.60 o 
   8  16   2       27.21       18.46      4.82 o 
  -9  17   2        0.00       -2.92      3.30 o 
  -8  17   2       71.19       99.44      7.11 o 
  -7  17   2       86.37       71.10      4.14 o 
  -6  17   2      560.82      571.87     13.91 o 
  -5  17   2        0.01       -1.35      4.09 o 
  -4  17   2      137.21      141.83      9.78 o 
  -3  17   2       11.51       21.29      4.34 o 
  -2  17   2       19.87       19.58      2.65 o 
  -1  17   2       66.69       54.82      5.86 o 
   0  17   2      167.34      157.47      7.09 o 
   1  17   2        4.73        2.73      2.30 o 
   2  17   2       12.04        9.39      3.11 o 
   3  17   2        0.63       -0.57      2.13 o 
   4  17   2       28.08       28.78      3.50 o 
   5  17   2      194.13      203.52      8.88 o 
   6  17   2      318.11      326.51     11.41 o 
   7  17   2        3.71       -1.64      3.62 o 
  -8  18   2       16.58        7.34      3.72 o 
  -7  18   2        7.61        0.80      3.15 o 
  -6  18   2        1.86        1.92      4.87 o 
  -5  18   2       20.68       17.97      5.45 o 
  -4  18   2       13.94       11.28      4.62 o 
  -3  18   2      176.73      160.16     11.17 o 
  -2  18   2      163.17      157.52      9.47 o 
  -1  18   2      208.96      178.02      9.87 o 
   0  18   2       23.86       21.51      3.01 o 
   1  18   2       22.62       23.50      3.26 o 
   2  18   2       27.38       26.07      3.43 o 
   3  18   2        2.48        1.95      2.72 o 
   4  18   2      328.87      375.55      9.60 o 
   5  18   2      143.28      141.49      8.84 o 
   6  18   2      121.56      141.53      8.47 o 
  -7  19   2       77.97       70.15      8.51 o 
  -6  19   2       88.52       89.06      9.57 o 
  -5  19   2       38.66       47.70      7.19 o 
  -4  19   2       10.77        8.51      4.78 o 
  -3  19   2       28.37       22.15      4.70 o 
  -2  19   2       30.25       32.70      3.12 o 
  -1  19   2        0.00       -0.46      2.17 o 
   0  19   2        0.82       -2.25      2.18 o 
   1  19   2        9.16        9.99      2.87 o 
   2  19   2       10.97        4.83      4.16 o 
   3  19   2      147.45      145.94      7.59 o 
   4  19   2       35.18       46.02      4.34 o 
   5  19   2      105.14      115.80      6.42 o 
   6  19   2      138.19      131.95      6.85 o 
  -6  20   2       23.42       35.39      7.05 o 
  -5  20   2        5.10        4.96      4.83 o 
  -4  20   2        1.24       -1.72      4.36 o 
  -3  20   2        1.39       -1.90      3.94 o 
  -2  20   2       28.17       17.84      4.40 o 
  -1  20   2       15.76       11.65      2.71 o 
   0  20   2       45.92       44.38      4.78 o 
   1  20   2        6.43        3.84      2.93 o 
   2  20   2       49.15       54.03      6.72 o 
   3  20   2       52.36       64.94      5.58 o 
   4  20   2        1.34        5.78      3.37 o 
   5  20   2       58.94       67.40      5.23 o 
  -5  21   2       10.00       14.49      7.87 o 
  -4  21   2        0.03        3.41      4.40 o 
  -3  21   2        2.45        2.28      4.58 o 
  -2  21   2      207.25      204.02      9.87 o 
  -1  21   2        9.72       14.84      2.80 o 
   0  21   2       13.79       13.84      3.04 o 
   1  21   2       33.55       34.56      4.06 o 
   2  21   2       13.02       18.66      3.76 o 
   3  21   2        2.54        4.37      4.47 o 
  -3  22   2       53.80       56.67      7.74 o 
  -2  22   2       16.97       12.41      4.66 o 
  -1  22   2        3.12        2.63      2.43 o 
   0  22   2      213.10      235.66      7.58 o 
   1  22   2        1.94        3.37      2.97 o 
 -13   1   3       51.67       57.75      9.99 o 
 -12   1   3        4.29        1.01      4.30 o 
 -11   1   3      133.62      134.66      9.53 o 
 -10   1   3       69.29       62.97      5.63 o 
  -9   1   3     1541.99     1501.18     24.09 o 
  -8   1   3      384.13      369.65      8.36 o 
  -7   1   3      133.62      130.66      3.83 o 
  -6   1   3       56.57       56.61      2.48 o 
  -5   1   3      118.26      110.51      3.32 o 
  -4   1   3     2201.00     2169.40     27.77 o 
  -3   1   3       57.95       50.14      2.39 o 
  -2   1   3      587.12      605.53     10.40 o 
  -1   1   3        3.73        2.56      1.06 o 
   0   1   3       30.33       14.12      1.82 o 
   1   1   3     5993.42     5812.62     58.89 o 
   2   1   3      726.58      709.05      8.59 o 
   3   1   3      620.03      568.21      7.83 o 
   4   1   3      154.48      143.25      4.08 o 
   5   1   3      438.78      464.71      7.78 o 
   6   1   3       42.79       26.19      2.76 o 
   7   1   3       39.13       38.33      4.56 o 
   8   1   3       96.89       91.79      8.00 o 
   9   1   3       11.30        3.64      8.51 o 
  10   1   3       11.89        4.11      9.51 o 
  11   1   3       52.69       34.15     12.03 o 
 -13   2   3       19.81       15.86      6.44 o 
 -12   2   3       27.17       28.48      5.12 o 
 -11   2   3        3.24        3.15      3.72 o 
 -10   2   3      980.79      958.10     18.54 o 
  -9   2   3      134.37      124.41      6.85 o 
  -8   2   3        2.97        6.44      2.84 o 
  -7   2   3      320.71      270.18      6.87 o 
  -6   2   3      118.71       87.69      2.99 o 
  -5   2   3     1566.75     1682.89     16.38 o 
  -4   2   3      369.64      351.11      5.05 o 
  -3   2   3     4562.68     4676.56     54.27 o 
  -2   2   3     1062.00     1025.09     15.91 o 
  -1   2   3     9859.99    10202.21     97.97 o 
   0   2   3    23593.54    24497.88    214.86 o 
   1   2   3     5108.18     5249.46     76.88 o 
   2   2   3      536.36      499.68      6.14 o 
   3   2   3      374.21      345.76      4.93 o 
   4   2   3       49.39       58.88      2.34 o 
   5   2   3      250.94      245.03      4.58 o 
   6   2   3      870.66      918.18     13.07 o 
   7   2   3       37.43       44.00      6.30 o 
   8   2   3       40.90       39.34      6.15 o 
   9   2   3      125.02      124.69     10.01 o 
  10   2   3        4.22        1.11      9.00 o 
  11   2   3        8.86       -4.73     10.03 o 
 -13   3   3       66.35       73.19     13.16 o 
 -12   3   3       46.77       39.49      7.11 o 
 -11   3   3        7.45        3.47      3.70 o 
 -10   3   3      302.12      318.85     13.41 o 
  -9   3   3        1.15       -2.08      2.61 o 
  -8   3   3       53.76       63.43      4.43 o 
  -7   3   3       10.27        7.90      1.73 o 
  -6   3   3       11.88       10.01      1.51 o 
  -5   3   3      179.97      191.48      3.42 o 
  -4   3   3       13.89       40.80      1.93 o 
  -3   3   3     3029.46     3091.80     33.32 o 
  -2   3   3      555.18      505.67     12.65 o 
  -1   3   3     3569.17     3474.08     28.97 o 
   0   3   3    26773.49    27058.18    237.07 o 
   1   3   3     6631.55     7261.13     68.63 o 
   2   3   3     2033.07     2009.84     19.57 o 
   3   3   3     1633.44     1538.79     14.76 o 
   4   3   3       40.86       51.26      2.22 o 
   5   3   3      272.98      253.12      5.33 o 
   6   3   3      945.65      954.81     13.49 o 
   7   3   3      182.09      161.30      7.28 o 
   8   3   3        4.64        0.70      7.78 o 
   9   3   3        6.58       10.64      5.39 o 
  10   3   3        3.79       -0.93      5.23 o 
  11   3   3       80.77       76.76     13.44 o 
 -13   4   3       11.43        7.19      6.43 o 
 -12   4   3       29.06       21.86      6.26 o 
 -11   4   3       43.14       54.07      7.22 o 
 -10   4   3      487.28      486.50     12.69 o 
  -9   4   3       15.22       17.78      3.26 o 
  -8   4   3       54.47       58.68      3.66 o 
  -7   4   3        2.96        0.61      1.66 o 
  -6   4   3      847.46      781.31      8.73 o 
  -5   4   3     6683.00     7396.02     72.90 o 
  -4   4   3     1912.18     2038.81     19.41 o 
  -3   4   3     1952.28     1912.83     30.78 o 
  -2   4   3     3196.14     3066.01     51.84 o 
  -1   4   3     2667.94     2686.48     24.54 o 
   0   4   3      212.37      234.71      7.91 o 
   1   4   3      282.13      295.96      4.71 o 
   2   4   3     2783.44     2970.18     27.99 o 
   3   4   3      508.29      508.76      8.39 o 
   4   4   3        0.70        0.54      1.11 o 
   5   4   3      184.96      187.14      5.16 o 
   6   4   3       26.09       30.97      3.25 o 
   7   4   3       64.81       55.72      4.20 o 
   8   4   3      121.67      125.71      9.21 o 
   9   4   3       20.69       11.71      5.57 o 
  10   4   3       15.63        9.66      6.06 o 
  11   4   3       19.18       24.47     11.20 o 
 -13   5   3       11.68        5.73      6.30 o 
 -12   5   3       60.06       64.21      8.17 o 
 -11   5   3      164.86      164.01      9.99 o 
 -10   5   3       13.53       16.34      5.10 o 
  -9   5   3        7.83       10.81      3.06 o 
  -8   5   3      110.04       85.72      4.27 o 
  -7   5   3       10.63       11.76      2.16 o 
  -6   5   3      329.84      404.10      5.62 o 
  -5   5   3     9062.30     9480.75     88.10 o 
  -4   5   3      965.98     1159.77     11.86 o 
  -3   5   3       16.38       15.01      2.01 o 
  -2   5   3      619.91      673.52     14.21 o 
   0   5   3      456.83      528.69      6.76 o 
   1   5   3      158.22      146.17      3.34 o 
   2   5   3       16.24       25.62      1.71 o 
   3   5   3      217.94      220.87      4.36 o 
   4   5   3        2.40        3.35      1.27 o 
   5   5   3       30.50       32.20      3.11 o 
   6   5   3      249.97      253.23      8.06 o 
   7   5   3       77.41       73.65      4.83 o 
   8   5   3      155.67      162.41     10.98 o 
   9   5   3      121.02      106.10      9.20 o 
  10   5   3        1.35       -8.14      4.96 o 
  11   5   3       48.89       56.70     11.40 o 
 -13   6   3      244.69      242.37     13.37 o 
 -12   6   3        8.00        7.14      5.67 o 
 -11   6   3       45.32       35.78     14.36 o 
 -10   6   3      185.35      186.47      9.74 o 
  -9   6   3       17.49       13.34      3.70 o 
  -8   6   3       59.15       36.68      3.18 o 
  -7   6   3       13.50       14.77      2.69 o 
  -6   6   3      676.45      765.32     10.32 o 
  -5   6   3       94.59       95.94      2.87 o 
  -4   6   3     1071.49     1145.04     11.93 o 
  -3   6   3      176.81      137.96     10.19 o 
  -2   6   3       54.01       74.33      4.87 o 
  -1   6   3        1.71        0.49      0.55 o 
   0   6   3     2249.42     2566.46     36.24 o 
   1   6   3     3386.51     3597.99     39.49 o 
   2   6   3      972.92     1124.32     16.89 o 
   3   6   3      187.19      191.61      4.65 o 
   4   6   3      740.77      699.03     10.13 o 
   5   6   3       64.59       58.53      3.89 o 
   6   6   3       16.86       15.71      2.87 o 
   7   6   3      193.59      182.20      9.83 o 
   8   6   3      451.04      473.76     15.38 o 
   9   6   3       81.79       50.04      7.30 o 
  10   6   3       24.81       18.81      6.47 o 
  11   6   3       20.29        3.35      6.15 o 
 -13   7   3        5.97       -4.83     11.48 o 
 -12   7   3       38.84       36.68      8.07 o 
 -11   7   3        4.98        5.23      7.01 o 
 -10   7   3       11.32       23.25      5.81 o 
  -9   7   3     1196.51     1048.96     19.21 o 
  -8   7   3       11.32       13.44      2.73 o 
  -7   7   3       11.52        9.41      2.61 o 
  -6   7   3       37.36       34.22      2.47 o 
  -5   7   3      359.36      377.02      5.86 o 
  -4   7   3        4.43       12.26      1.38 o 
  -3   7   3      524.03      614.30     13.20 o 
  -2   7   3       22.51       29.37      2.79 o 
  -1   7   3     4567.00     5014.16     47.01 o 
   0   7   3     4466.99     4832.87     46.66 o 
   1   7   3     1540.75     1668.92     17.91 o 
   2   7   3       94.17       84.56      3.43 o 
   3   7   3     2215.40     2248.73     24.76 o 
   4   7   3       54.92       59.17      3.72 o 
   5   7   3      167.87      163.33      5.81 o 
   6   7   3      891.34      890.50     14.84 o 
   7   7   3       20.30       19.63      3.47 o 
   8   7   3       43.09       41.11      5.11 o 
   9   7   3       52.07       63.71      7.82 o 
  10   7   3       15.74       14.38      8.98 o 
 -13   8   3      321.15      374.74     18.39 o 
 -12   8   3       12.42        9.96      5.52 o 
 -11   8   3        2.43       -0.68      5.23 o 
 -10   8   3        0.32       -3.39      3.16 o 
  -9   8   3      656.11      507.08     12.41 o 
  -8   8   3      100.86       80.54      4.77 o 
  -7   8   3       77.55       72.90      4.15 o 
  -6   8   3       26.94       17.20      1.50 o 
  -5   8   3      400.28      441.05      6.15 o 
  -4   8   3      277.00      298.76      5.11 o 
  -3   8   3       98.53      113.86      6.12 o 
  -2   8   3      553.10      463.71     10.15 o 
  -1   8   3     1430.73     1516.59     20.47 o 
   0   8   3      186.93      193.95      3.69 o 
   1   8   3      243.37      290.34      7.31 o 
   2   8   3      493.34      541.77      9.57 o 
   3   8   3       26.62       23.57      2.41 o 
   4   8   3        4.31        6.72      2.16 o 
   5   8   3       43.54       49.40      3.89 o 
   6   8   3      484.87      500.42     10.64 o 
   7   8   3       11.86       11.42      3.06 o 
   8   8   3       61.59       67.61      5.23 o 
   9   8   3      164.92      162.82     15.04 o 
  10   8   3       20.13        7.66      5.93 o 
 -12   9   3      168.62      171.89     12.35 o 
 -11   9   3       35.51       29.24     10.54 o 
 -10   9   3       41.20       46.30      5.49 o 
  -9   9   3       59.67       52.97      5.16 o 
  -8   9   3      216.43      164.39      6.05 o 
  -7   9   3       62.02       67.29      4.12 o 
  -6   9   3       75.80       68.83      3.15 o 
  -5   9   3        1.99        3.09      1.06 o 
  -4   9   3        0.03        0.49      1.00 o 
  -3   9   3       11.65        2.35      2.30 o 
  -2   9   3        0.27       -1.37      1.67 o 
  -1   9   3     1992.21     1954.10     25.15 o 
   0   9   3      993.53     1038.56     11.92 o 
   1   9   3      205.23      214.11      5.56 o 
   2   9   3        9.40        6.33      1.60 o 
   3   9   3      299.05      286.53      6.06 o 
   4   9   3      107.83      105.00      4.99 o 
   5   9   3      209.81      218.00      6.85 o 
   6   9   3      155.11      156.22      6.16 o 
   7   9   3        0.34       -1.70      2.55 o 
   8   9   3        4.21       -3.19      2.78 o 
   9   9   3       39.36       23.14      6.32 o 
  10   9   3      159.19      138.02     11.01 o 
 -12  10   3        7.47        9.77      6.07 o 
 -11  10   3       18.10       27.37      6.03 o 
 -10  10   3       17.09       20.33      6.09 o 
  -9  10   3      309.81      273.07      8.79 o 
  -8  10   3      145.83      126.88      7.53 o 
  -7  10   3       19.38       12.73      3.21 o 
  -6  10   3      325.39      329.60      6.43 o 
  -5  10   3      637.20      622.29      8.33 o 
  -4  10   3      399.14      396.87      7.40 o 
  -3  10   3      836.97      835.23     16.94 o 
  -2  10   3      173.29      152.29      6.23 o 
  -1  10   3       19.03       26.41      2.77 o 
   0  10   3        7.09       16.17      1.52 o 
   1  10   3      673.09      662.66     11.91 o 
   2  10   3      498.77      484.60      8.51 o 
   3  10   3        0.33        2.33      1.80 o 
   4  10   3      994.41      934.39     14.64 o 
   5  10   3        6.38        0.62      2.29 o 
   6  10   3      401.46      420.67      9.87 o 
   7  10   3        2.57        3.42      2.92 o 
   8  10   3       13.83       16.78      4.88 o 
   9  10   3        1.23       -4.46      5.49 o 
  10  10   3        0.48       -3.36     16.11 o 
 -12  11   3      107.57      125.03     11.48 o 
 -11  11   3       51.89       58.39      7.97 o 
 -10  11   3        1.73       -3.05      3.38 o 
  -9  11   3       46.98       41.22      4.46 o 
  -8  11   3      220.30      178.84      7.00 o 
  -7  11   3        9.42        6.69      2.48 o 
  -6  11   3      160.16      150.18      4.25 o 
  -5  11   3      263.42      262.31      5.98 o 
  -4  11   3        0.00       -1.88      0.94 o 
  -3  11   3       22.75       25.88      2.91 o 
  -2  11   3      465.93      478.01     11.50 o 
  -1  11   3       51.24       49.22      2.79 o 
   0  11   3      241.18      237.05      4.86 o 
   1  11   3      495.14      504.50      9.81 o 
   2  11   3      455.33      437.31      8.15 o 
   3  11   3      231.95      233.59      5.89 o 
   4  11   3      210.62      221.12      6.65 o 
   5  11   3      103.13      107.50      5.40 o 
   6  11   3       13.87       13.79      3.33 o 
   7  11   3       73.48       78.68      5.45 o 
   8  11   3        0.58       -0.65      7.30 o 
   9  11   3      177.15      211.21     12.91 o 
 -11  12   3       21.66       29.65      5.57 o 
 -10  12   3       10.58        3.59      4.39 o 
  -9  12   3        6.21       10.70      3.27 o 
  -8  12   3       24.55       30.32      4.13 o 
  -7  12   3       20.14       19.27      3.54 o 
  -6  12   3      210.55      209.84      5.01 o 
  -5  12   3      295.74      323.43      6.87 o 
  -4  12   3       29.33       39.56      4.78 o 
  -3  12   3      231.04      215.33      8.07 o 
  -2  12   3       20.14       19.72      3.31 o 
  -1  12   3      143.30      138.65      5.49 o 
   0  12   3       52.28       57.43      2.83 o 
   1  12   3       36.06       26.88      3.47 o 
   2  12   3       41.42       47.98      3.20 o 
   3  12   3       50.13       59.03      3.53 o 
   4  12   3      144.05      136.01      5.44 o 
   5  12   3       36.75       35.44      4.18 o 
   6  12   3      193.48      190.98      7.80 o 
   7  12   3       43.43       43.07      4.91 o 
   8  12   3        2.21        0.45      3.56 o 
   9  12   3        8.53        2.52     12.31 o 
 -11  13   3       29.15       13.78      5.91 o 
 -10  13   3      186.40      178.13      9.35 o 
  -9  13   3        5.26        3.24      3.04 o 
  -8  13   3       18.08       17.82      6.00 o 
  -7  13   3        0.70        2.69      2.43 o 
  -6  13   3        0.36       -0.03      2.30 o 
  -5  13   3      106.17      111.84      5.04 o 
  -4  13   3     2529.99     2496.00     35.15 o 
  -3  13   3      499.84      506.66     10.96 o 
  -2  13   3       27.21       24.49      3.67 o 
  -1  13   3       60.59       65.89      2.84 o 
   0  13   3      105.75      109.43      4.45 o 
   1  13   3      139.74      159.17      4.93 o 
   2  13   3        1.08        1.18      2.01 o 
   3  13   3      571.65      574.56     13.28 o 
   4  13   3       70.56       72.73      5.49 o 
   5  13   3      135.04      141.57      7.30 o 
   6  13   3        2.63        4.56      3.23 o 
   7  13   3       15.98       23.52      4.34 o 
   8  13   3       50.22       53.97      6.05 o 
   9  13   3        5.50       -3.04     10.33 o 
 -11  14   3        6.48        2.64      5.96 o 
 -10  14   3        1.52       -2.21      3.90 o 
  -9  14   3       25.01       31.19      4.26 o 
  -8  14   3        1.30       -3.39      2.58 o 
  -7  14   3        1.43       -0.29      2.27 o 
  -6  14   3      308.20      310.58      8.23 o 
  -5  14   3     2237.86     2270.67     47.22 o 
  -4  14   3       36.73       35.14      3.85 o 
  -3  14   3      576.78      551.20     11.81 o 
  -2  14   3        0.79        0.63      3.80 o 
  -1  14   3       29.40       23.23      2.96 o 
   0  14   3      358.87      361.78      8.20 o 
   1  14   3       71.16      107.46      4.46 o 
   2  14   3       60.52       66.38      4.52 o 
   3  14   3       20.20       26.69      3.70 o 
   4  14   3       86.09       78.30      5.80 o 
   5  14   3       38.58       31.92      7.13 o 
   6  14   3        1.63        5.71      3.43 o 
   7  14   3       41.28       38.92      5.50 o 
   8  14   3        7.09        9.95      4.29 o 
 -10  15   3       10.36        2.95      6.56 o 
  -9  15   3       12.03       23.39      4.28 o 
  -8  15   3      206.87      231.86      8.15 o 
  -7  15   3        2.65        4.26      2.55 o 
  -6  15   3      850.03      859.65     22.93 o 
  -5  15   3      361.29      372.24     14.85 o 
  -4  15   3     1963.84     1846.42     32.50 o 
  -3  15   3      104.64      109.07      7.04 o 
  -2  15   3      109.55       88.90      8.50 o 
  -1  15   3       49.33       43.52      3.20 o 
   0  15   3        0.01        0.91      2.00 o 
   1  15   3      251.83      233.47      6.21 o 
   2  15   3      530.98      524.17      9.76 o 
   3  15   3       45.55       41.98      4.39 o 
   4  15   3       14.91       15.76      3.63 o 
   5  15   3        2.70        1.22      2.89 o 
   6  15   3       17.48        7.53      3.75 o 
   7  15   3       13.81       19.30      4.61 o 
   8  15   3        9.84       14.16      4.37 o 
 -10  16   3       67.24       86.63      9.37 o 
  -9  16   3      100.77      108.80      7.10 o 
  -8  16   3       36.50       29.44      4.30 o 
  -7  16   3       33.51       39.88      4.24 o 
  -6  16   3       94.94      104.37     10.17 o 
  -5  16   3       77.74       73.72      8.06 o 
  -4  16   3       89.16       82.09     10.52 o 
  -3  16   3      379.69      384.43     11.83 o 
  -2  16   3       48.42       44.87      5.67 o 
  -1  16   3       14.91       20.75      2.66 o 
   0  16   3       22.31       21.41      2.98 o 
   1  16   3        6.26        2.29      2.21 o 
   2  16   3       17.13       14.37      3.21 o 
   3  16   3      124.70      118.86      6.42 o 
   4  16   3      189.19      206.89      8.51 o 
   5  16   3       21.15       31.47      4.69 o 
   6  16   3        1.26       -3.50      3.73 o 
   7  16   3        6.79        1.46      3.64 o 
  -9  17   3       61.58       65.52      6.02 o 
  -8  17   3       22.66       22.27      4.07 o 
  -7  17   3        9.69       14.93      4.80 o 
  -6  17   3        7.37        2.18      4.87 o 
  -5  17   3       98.44       89.11      8.88 o 
  -4  17   3      429.23      451.51     13.44 o 
  -3  17   3      135.90      142.39      7.96 o 
  -2  17   3       40.88       45.80      5.37 o 
  -1  17   3       70.93       72.60      4.07 o 
   0  17   3       93.71       81.08      4.71 o 
   1  17   3        3.46        2.42      2.33 o 
   2  17   3       41.57       37.73      3.64 o 
   3  17   3       13.90       14.63      2.99 o 
   4  17   3       33.89       27.42      4.38 o 
   5  17   3      268.77      300.16     10.85 o 
   6  17   3        0.25       -5.04      3.29 o 
   7  17   3        0.03        1.94      3.77 o 
  -8  18   3        4.51        7.00      3.39 o 
  -7  18   3       29.04       34.16      5.24 o 
  -6  18   3       25.90       33.77     13.02 o 
  -5  18   3        0.16       -7.37      4.07 o 
  -4  18   3       68.97       68.70      8.20 o 
  -3  18   3      317.33      308.99     11.27 o 
  -2  18   3      259.36      275.20     10.48 o 
  -1  18   3      451.49      421.51      9.36 o 
   0  18   3        0.82       -1.77      2.13 o 
   1  18   3        1.92        4.13      2.53 o 
   2  18   3        0.69        2.10      2.56 o 
   3  18   3        0.00        1.91      2.41 o 
   4  18   3        3.96        6.90      2.93 o 
   5  18   3       16.99       35.72      5.11 o 
   6  18   3       37.19       47.98      9.81 o 
  -7  19   3        6.62       -0.78      5.53 o 
  -6  19   3      112.00      112.12     10.49 o 
  -5  19   3       24.49       27.97      6.01 o 
  -4  19   3      205.77      220.54     26.15 o 
  -3  19   3        7.14        7.50      4.06 o 
  -2  19   3        7.65        0.54      3.46 o 
  -1  19   3       40.43       46.07      3.62 o 
   0  19   3       36.83       35.24      3.58 o 
   1  19   3        0.47       -0.50      2.33 o 
   2  19   3       73.76       72.55      5.61 o 
   3  19   3        5.23       -0.79      2.92 o 
   4  19   3      429.40      483.26     11.60 o 
   5  19   3      326.07      373.07     10.46 o 
  -6  20   3       20.61       11.13      6.48 o 
  -5  20   3        6.19        5.18      6.56 o 
  -4  20   3       14.37       15.15      8.80 o 
  -3  20   3        3.05       -0.14      4.90 o 
  -2  20   3       24.65       20.84      4.70 o 
  -1  20   3       27.93       27.89      3.01 o 
   0  20   3       27.99       19.90      3.12 o 
   1  20   3        1.92       -0.70      3.29 o 
   2  20   3       44.70       45.77      4.94 o 
   3  20   3       61.10       66.10      5.84 o 
   4  20   3      266.85      305.71      9.29 o 
  -5  21   3       11.49        7.78      5.31 o 
  -4  21   3       11.44        9.61     18.95 o 
  -3  21   3       19.45       12.17     11.94 o 
  -2  21   3        5.43       -2.57      4.13 o 
  -1  21   3       13.63       12.12      4.55 o 
   0  21   3        0.03       -1.88      3.50 o 
   1  21   3        2.24        3.10      3.73 o 
   2  21   3       11.65        9.26      5.77 o 
   3  21   3       14.71       11.93      3.80 o 
  -3  22   3        3.54       -4.56      7.30 o 
  -2  22   3        0.50        0.75      5.48 o 
  -1  22   3        9.77        6.36      6.95 o 
   0  22   3       45.30       47.07      4.06 o 
   1  22   3       40.99       47.93      4.74 o 
 -14   0   4      155.97      139.40     13.66 o 
 -13   0   4        2.95        8.89      6.64 o 
 -12   0   4      169.91      179.17     13.02 o 
 -11   0   4       16.78       12.86      7.31 o 
 -10   0   4       20.79       28.43      6.16 o 
  -9   0   4     1540.93     1555.80     34.50 o 
  -8   0   4     3784.01     3547.68     53.54 o 
  -7   0   4       93.23       68.19      3.84 o 
  -6   0   4     2001.03     1989.13     30.91 o 
  -5   0   4      213.12      179.47      7.69 o 
  -4   0   4       43.86       37.21      5.09 o 
  -3   0   4     6747.00     6657.43    165.97 o 
  -2   0   4       29.53       56.92      3.88 o 
  -1   0   4     1444.41     1401.10     21.34 o 
   0   0   4     4759.91     4824.84     80.69 o 
   1   0   4     6801.09     6592.33     77.26 o 
   2   0   4      866.49      945.84     13.95 o 
   3   0   4      568.33      580.69     10.12 o 
   4   0   4       22.17       18.17      2.39 o 
   5   0   4       32.36       44.20      3.59 o 
   6   0   4      676.19      661.28     19.94 o 
   7   0   4      124.59       98.61      9.35 o 
   8   0   4       79.84       79.73     15.91 o 
   9   0   4      225.10      201.11     23.04 o 
  10   0   4       77.29       55.99     16.78 o 
  11   0   4      436.13      478.11     35.63 o 
 -14   1   4       24.56       11.63      7.00 o 
 -13   1   4        0.13       -1.98      4.71 o 
 -12   1   4       61.05       61.43      6.61 o 
 -11   1   4       94.56       91.67      9.50 o 
 -10   1   4      207.89      213.14      8.71 o 
  -9   1   4     5219.94     5124.24     65.19 o 
  -8   1   4      594.74      522.94      9.78 o 
  -7   1   4       19.10       28.07      2.21 o 
  -6   1   4       31.01       41.63      2.21 o 
  -5   1   4      164.53      213.92      4.93 o 
  -4   1   4      136.54      136.29      5.47 o 
  -3   1   4      941.93      953.73     20.13 o 
  -2   1   4       84.01       63.90      2.38 o 
  -1   1   4      187.38      200.42      3.53 o 
   0   1   4       23.42       35.78      1.70 o 
   1   1   4       23.79       32.24      1.65 o 
   2   1   4      359.03      332.85      5.00 o 
   3   1   4      267.55      297.89      5.80 o 
   4   1   4      833.04      919.71     11.25 o 
   5   1   4       41.89       51.57      3.11 o 
   6   1   4      188.17      186.07      8.82 o 
   7   1   4       56.75       44.85      6.75 o 
   8   1   4       38.87       35.21      9.33 o 
   9   1   4        9.60        4.15      8.13 o 
  10   1   4       34.28       36.33     11.20 o 
  11   1   4       23.40       10.57     11.81 o 
 -14   2   4       10.32        7.27      8.94 o 
 -13   2   4        9.27        2.69      5.66 o 
 -12   2   4      142.67      148.91      8.77 o 
 -11   2   4        3.58        4.69      3.66 o 
 -10   2   4     2014.21     1930.16     29.62 o 
  -9   2   4      990.83     1001.67     15.87 o 
  -8   2   4      321.24      332.09      6.91 o 
  -7   2   4       38.90       36.06      2.69 o 
  -6   2   4        0.07       -0.82      0.97 o 
  -5   2   4      813.64      787.60     10.57 o 
  -4   2   4     1955.58     2177.36     31.91 o 
  -3   2   4      520.49      473.10     11.99 o 
  -1   2   4     1382.90     1445.28     16.37 o 
   0   2   4     4688.90     5056.30     48.52 o 
   1   2   4      573.61      626.36      7.66 o 
   2   2   4      114.78      104.48      2.85 o 
   3   2   4      102.64      114.43      3.10 o 
   4   2   4        5.75        7.71      1.38 o 
   5   2   4      948.50      975.51     15.26 o 
   6   2   4      256.62      276.99      7.44 o 
   7   2   4       51.45       39.01      5.91 o 
   8   2   4        0.11       -1.28      4.56 o 
   9   2   4       85.06       87.72     12.52 o 
  10   2   4       40.34       45.19     16.90 o 
  11   2   4       70.32       56.01     12.72 o 
 -14   3   4       14.95        0.56      8.30 o 
 -13   3   4      159.53      181.29     11.82 o 
 -12   3   4        9.00       11.96      4.43 o 
 -11   3   4       21.68       21.43      4.87 o 
 -10   3   4       67.16       57.97      5.31 o 
  -9   3   4      361.91      332.24      8.56 o 
  -8   3   4       30.74       39.04      4.94 o 
  -7   3   4        2.22        3.34      1.63 o 
  -6   3   4      315.11      323.56      5.09 o 
  -5   3   4      799.26      939.92     17.31 o 
  -4   3   4        2.54        2.64      1.11 o 
  -3   3   4       97.15      117.16      4.26 o 
  -2   3   4     2792.46     2814.54     34.02 o 
  -1   3   4       35.98       29.37      1.66 o 
   0   3   4     3594.89     3696.61     36.15 o 
   1   3   4        2.30       10.42      1.20 o 
   2   3   4     1094.63     1152.78     12.54 o 
   3   3   4        1.23        3.50      1.13 o 
   4   3   4      217.40      243.33      7.04 o 
   5   3   4       74.81       66.13      4.05 o 
   6   3   4       30.96       29.38      3.28 o 
   7   3   4       18.99       19.50      5.18 o 
   8   3   4      646.00      644.13     18.33 o 
   9   3   4        6.18       -7.06      7.79 o 
  10   3   4        0.08       -5.35      9.01 o 
 -14   4   4       35.84       34.88      8.29 o 
 -13   4   4        1.24       -4.39      5.27 o 
 -12   4   4       12.63        5.95      7.08 o 
 -11   4   4        0.17       -3.82      3.33 o 
 -10   4   4        3.43        3.27      5.86 o 
  -9   4   4       55.36       48.68      5.23 o 
  -8   4   4      570.11      562.35     11.45 o 
  -7   4   4      551.41      572.63      8.53 o 
  -6   4   4       95.92      121.42      3.01 o 
  -5   4   4      567.74      601.57     13.22 o 
  -4   4   4     2432.45     2469.28     27.59 o 
  -3   4   4       20.68       27.28      2.53 o 
  -2   4   4       16.79       31.16      2.28 o 
   0   4   4       73.00       75.42      2.83 o 
   1   4   4      325.18      312.67      4.90 o 
   2   4   4      875.28      838.81      9.91 o 
   3   4   4      706.08      697.92      8.34 o 
   4   4   4      417.14      407.50      6.19 o 
   5   4   4       30.22       26.54      3.58 o 
   6   4   4       28.91       36.72      3.58 o 
   7   4   4        3.87        3.49      3.21 o 
   8   4   4      105.59       89.72      8.25 o 
   9   4   4        1.20       -2.38      4.61 o 
  10   4   4       25.36       28.57     19.87 o 
 -13   5   4        2.06       -3.61      5.01 o 
 -12   5   4       19.06       18.71      7.78 o 
 -11   5   4       19.79       17.28      5.49 o 
 -10   5   4       68.70       59.37      4.76 o 
  -9   5   4       63.44       44.92      4.04 o 
  -8   5   4      468.51      449.96     10.70 o 
  -7   5   4       14.12       11.14      1.74 o 
  -6   5   4      508.63      427.77      6.86 o 
  -5   5   4      192.36      179.03      4.09 o 
  -4   5   4     3777.12     4002.49     47.78 o 
  -3   5   4     1866.13     1895.02     76.64 o 
  -2   5   4       52.69       51.81      1.62 o 
  -1   5   4      507.53      562.03      6.43 o 
   0   5   4     3140.66     3237.64     29.52 o 
   1   5   4     5599.53     6044.81     58.60 o 
   2   5   4     1054.39     1157.84     12.82 o 
   3   5   4      473.75      480.62      7.14 o 
   4   5   4        0.03        1.07      1.70 o 
   5   5   4       16.33       14.33      2.70 o 
   6   5   4      408.62      383.40      9.96 o 
   7   5   4       24.23       26.25      4.50 o 
   8   5   4        4.23        8.69      4.88 o 
   9   5   4       24.01       14.88      5.75 o 
  10   5   4        0.28       -8.31      8.81 o 
 -13   6   4       74.47       76.83      9.02 o 
 -12   6   4      107.35      101.71      9.13 o 
 -11   6   4       35.86       33.59      5.89 o 
 -10   6   4      128.27      113.23      8.05 o 
  -9   6   4      317.95      276.49      8.00 o 
  -8   6   4       11.79       13.66      2.53 o 
  -7   6   4       20.50       20.94      2.84 o 
  -6   6   4       34.06       42.78      2.81 o 
  -5   6   4     1217.60     1394.30     32.73 o 
  -4   6   4     1513.22     1595.55     20.83 o 
  -3   6   4      161.01      206.28      7.39 o 
  -2   6   4     2124.09     2112.50     25.17 o 
  -1   6   4      407.87      480.19      5.89 o 
   0   6   4     9922.78    10731.52    115.29 o 
   1   6   4      395.93      397.19      6.26 o 
   2   6   4     1257.11     1359.75     15.84 o 
   3   6   4       93.23       89.48      3.17 o 
   4   6   4       32.93       31.95      3.02 o 
   5   6   4      360.33      367.05      8.58 o 
   6   6   4      209.66      204.92      6.98 o 
   7   6   4       13.84       18.10      3.45 o 
   8   6   4       46.42       46.15      6.71 o 
   9   6   4       15.75       14.00      5.71 o 
  10   6   4        0.62      -10.03      7.47 o 
 -13   7   4        7.79        0.39     12.58 o 
 -12   7   4        2.37       -7.23      4.22 o 
 -11   7   4        4.39        9.20      6.29 o 
 -10   7   4      123.88       84.21      6.12 o 
  -9   7   4      303.25      236.42      8.51 o 
  -8   7   4      275.40      240.74      6.79 o 
  -7   7   4      286.45      272.16      8.63 o 
  -6   7   4       71.98       66.63      4.30 o 
  -5   7   4       16.10       14.79      2.38 o 
  -4   7   4     6720.08     7028.24     85.66 o 
  -3   7   4      360.68      402.48      9.39 o 
  -2   7   4      199.88      211.72      6.70 o 
  -1   7   4     1191.44     1382.47     13.93 o 
   0   7   4      221.11      272.63      4.32 o 
   1   7   4      295.08      260.74      4.85 o 
   2   7   4       99.77      110.68      3.36 o 
   3   7   4       54.35       51.53      3.37 o 
   4   7   4       88.11       84.30      4.58 o 
   5   7   4     1097.98     1110.20     17.02 o 
   6   7   4      681.55      674.06     12.79 o 
   7   7   4        1.51       -2.68      2.59 o 
   8   7   4       20.82       20.69      4.67 o 
   9   7   4       43.01       42.28      7.22 o 
  10   7   4       97.40      105.65     10.10 o 
 -13   8   4       11.10       10.29      6.27 o 
 -12   8   4       10.23       16.69      6.06 o 
 -11   8   4       15.76       13.29     11.27 o 
 -10   8   4      168.40      158.58      7.67 o 
  -9   8   4     1117.29     1059.70     19.21 o 
  -8   8   4       57.34       66.15      5.84 o 
  -7   8   4      223.16      198.43      4.95 o 
  -6   8   4      125.33      140.79      3.90 o 
  -5   8   4      144.02      156.94      3.91 o 
  -4   8   4        2.96        3.84      1.73 o 
  -3   8   4        4.31        3.47      1.90 o 
  -2   8   4      541.97      573.80     12.11 o 
  -1   8   4       46.64       47.29      2.29 o 
   0   8   4      162.87      181.38      3.58 o 
   1   8   4      271.65      336.69      5.45 o 
   2   8   4      250.18      229.40      5.33 o 
   3   8   4       70.20       78.18      3.67 o 
   4   8   4     2124.52     2110.84     27.10 o 
   5   8   4      799.17      775.23     13.55 o 
   6   8   4      371.51      386.41      9.44 o 
   7   8   4       40.04       33.16      4.02 o 
   8   8   4        0.25       -5.08      3.34 o 
   9   8   4       50.42       44.98      7.57 o 
  10   8   4        4.54       -1.13      5.95 o 
 -13   9   4        0.01        7.95      6.14 o 
 -12   9   4        7.88        5.37      9.82 o 
 -11   9   4        0.63       -1.34      4.28 o 
 -10   9   4        6.41       -2.15      3.36 o 
  -9   9   4        0.00        3.72      3.26 o 
  -8   9   4      478.99      470.10     12.38 o 
  -7   9   4       46.77       56.81      3.07 o 
  -6   9   4      136.38      151.83      3.67 o 
  -5   9   4      376.74      396.81      7.03 o 
  -4   9   4      374.53      389.79     11.35 o 
  -3   9   4       96.76      108.89      5.38 o 
  -2   9   4     1077.68     1116.09     19.91 o 
  -1   9   4     1213.88     1136.37     12.25 o 
   0   9   4      868.17      852.26      9.85 o 
   1   9   4      100.99      127.11      4.25 o 
   2   9   4       45.08       39.89      2.73 o 
   3   9   4     2585.79     2527.77     28.11 o 
   4   9   4        0.24        0.51      2.23 o 
   5   9   4      189.13      191.70      6.58 o 
   6   9   4       55.25       57.11      4.51 o 
   7   9   4        5.79        0.26      2.93 o 
   8   9   4       28.46       39.76      5.34 o 
   9   9   4      384.01      423.69     16.05 o 
  10   9   4      188.44      150.66     11.80 o 
 -12  10   4       59.38       66.91      8.57 o 
 -11  10   4       15.33       11.91      5.56 o 
 -10  10   4      148.55      146.45      8.15 o 
  -9  10   4      120.75      121.69      7.09 o 
  -8  10   4        4.72        4.35      2.51 o 
  -7  10   4       13.69       17.31      2.14 o 
  -6  10   4       63.25       56.64      4.55 o 
  -5  10   4      745.68      732.40     13.60 o 
  -4  10   4        0.31       -2.76      1.38 o 
  -3  10   4        8.08        5.92      2.42 o 
  -2  10   4       34.91       36.51      4.43 o 
  -1  10   4       37.61       31.74      1.98 o 
   0  10   4      483.72      519.07      7.51 o 
   1  10   4       39.45       50.50      3.59 o 
   2  10   4       16.16       16.76      2.17 o 
   3  10   4      234.58      223.03      5.85 o 
   4  10   4     2265.87     2350.82     29.87 o 
   5  10   4       12.65       10.01      2.69 o 
   6  10   4       49.53       40.07      4.15 o 
   7  10   4       49.20       55.01      4.85 o 
   8  10   4       47.22       50.07      5.07 o 
   9  10   4       21.92       13.09      8.23 o 
 -12  11   4       20.92       27.46      6.62 o 
 -11  11   4       66.66       73.67      7.19 o 
 -10  11   4       38.17       34.69      5.15 o 
  -9  11   4       61.21       56.60      4.79 o 
  -8  11   4      183.08      152.78      9.30 o 
  -7  11   4       32.26       32.48      2.43 o 
  -6  11   4       22.21       17.91      4.09 o 
  -5  11   4      637.01      588.27     12.17 o 
  -4  11   4     2295.10     2111.96     34.01 o 
  -3  11   4        3.09        6.26      3.05 o 
  -2  11   4        5.23        6.76      2.52 o 
  -1  11   4        0.11        1.17      1.46 o 
   0  11   4       78.85      100.33      4.12 o 
   1  11   4       59.14       54.72      3.77 o 
   2  11   4        4.43        2.81      1.77 o 
   3  11   4      587.58      601.35     11.00 o 
   4  11   4       12.45       21.07      3.25 o 
   5  11   4        2.15       -0.79      2.52 o 
   6  11   4       49.38       40.91      4.15 o 
   7  11   4        0.22       -3.88      3.21 o 
   8  11   4        0.00       -8.26      4.13 o 
   9  11   4      145.54      152.75     13.46 o 
 -12  12   4       17.69       26.30      8.46 o 
 -11  12   4        7.98       16.99      4.75 o 
 -10  12   4        5.81        2.39      3.83 o 
  -9  12   4       10.02       18.74      3.52 o 
  -8  12   4       66.14       61.42      4.55 o 
  -7  12   4        0.08        1.19      2.08 o 
  -6  12   4      121.63      117.23      4.81 o 
  -5  12   4       52.16       52.65      4.35 o 
  -4  12   4      581.32      585.08     12.18 o 
  -3  12   4      139.67      142.29     10.40 o 
  -2  12   4      380.64      359.73     10.42 o 
  -1  12   4       11.69        8.54      1.80 o 
   0  12   4       23.24       28.72      2.65 o 
   1  12   4       92.29      105.77      4.35 o 
   2  12   4      465.76      443.61      8.77 o 
   3  12   4       39.43       40.56      3.72 o 
   4  12   4       99.80       98.84      5.31 o 
   5  12   4       16.25       13.77      3.01 o 
   6  12   4      111.47      121.86      7.74 o 
   7  12   4        6.60        1.31      5.50 o 
   8  12   4       14.08       13.85      4.26 o 
   9  12   4       27.53       20.36      9.24 o 
 -11  13   4      432.85      455.31     19.93 o 
 -10  13   4      106.94       92.91      7.36 o 
  -9  13   4        0.45        2.44      2.80 o 
  -8  13   4       46.20       43.98      6.54 o 
  -7  13   4       44.52       42.38      3.69 o 
  -6  13   4      243.06      266.69     10.34 o 
  -5  13   4      395.23      403.19     10.96 o 
  -4  13   4        1.10       -1.34      2.46 o 
  -3  13   4       79.64       91.88      7.41 o 
  -2  13   4       16.46       10.41      4.44 o 
  -1  13   4       30.09       28.18      2.50 o 
   0  13   4       15.32        8.38      2.38 o 
   1  13   4       71.62       87.05      4.15 o 
   2  13   4       23.44       34.06      3.45 o 
   3  13   4       10.96       15.50      3.22 o 
   4  13   4      412.69      433.37     14.54 o 
   5  13   4       40.76       47.71      5.09 o 
   6  13   4        0.27       -0.56      3.10 o 
   7  13   4       42.78       50.47      6.34 o 
   8  13   4       70.85       91.48      7.72 o 
 -11  14   4      130.79      132.75      8.78 o 
 -10  14   4        8.43        6.07      4.07 o 
  -9  14   4        3.21       11.05      4.07 o 
  -8  14   4       29.65       43.94      4.18 o 
  -7  14   4       51.33       59.18      5.10 o 
  -6  14   4      207.41      190.98      9.52 o 
  -5  14   4     3678.01     3598.72     49.01 o 
  -4  14   4       51.22       53.15      4.54 o 
  -3  14   4     1599.28     1539.36     24.16 o 
  -2  14   4       28.48       29.10      4.19 o 
  -1  14   4       72.14       66.98      3.63 o 
   0  14   4      314.09      282.37      7.31 o 
   1  14   4      677.57      621.23     10.69 o 
   2  14   4      168.70      166.98      6.22 o 
   3  14   4        0.69       -1.98      4.59 o 
   4  14   4        2.45        1.17      2.69 o 
   5  14   4        0.39       -0.42      3.61 o 
   6  14   4       60.77       71.35      6.96 o 
   7  14   4       12.38        4.16      3.87 o 
   8  14   4       40.43       42.49      5.97 o 
 -10  15   4       12.71       16.68      9.44 o 
  -9  15   4       48.50       64.35      6.29 o 
  -8  15   4        9.12        7.14      4.86 o 
  -7  15   4      102.25       89.92      4.85 o 
  -6  15   4       53.42       54.66      6.57 o 
  -5  15   4       85.97       85.71      6.61 o 
  -4  15   4     1075.90     1056.41     21.86 o 
  -3  15   4       14.92       19.73      3.92 o 
  -2  15   4       58.02       53.89      6.04 o 
  -1  15   4       62.17       42.22      3.19 o 
   0  15   4      940.68      853.71     19.25 o 
   1  15   4        1.33        4.05      2.20 o 
   2  15   4       31.00       29.03      3.50 o 
   3  15   4      189.33      222.61      8.53 o 
   4  15   4       16.50       10.44      3.34 o 
   5  15   4       20.29       26.08      4.58 o 
   6  15   4       10.68        8.38      7.19 o 
   7  15   4        0.93        0.12      3.66 o 
 -10  16   4       20.83       27.14      5.53 o 
  -9  16   4        0.17       -3.57      2.91 o 
  -8  16   4        3.89        4.09      3.43 o 
  -7  16   4       18.58       16.27      7.49 o 
  -6  16   4       23.60       23.99      6.13 o 
  -5  16   4       30.31       32.14      6.20 o 
  -4  16   4      869.23      849.73     19.27 o 
  -3  16   4      238.48      205.22     12.70 o 
  -2  16   4      342.10      351.36     11.48 o 
  -1  16   4      594.05      533.56     10.43 o 
   0  16   4       26.91       38.40      3.49 o 
   1  16   4        5.15        2.12      1.99 o 
   2  16   4        3.25        1.82      2.16 o 
   3  16   4       14.33        8.92      3.31 o 
   4  16   4       98.48      100.68      6.90 o 
   5  16   4       14.58       16.16      4.24 o 
   6  16   4       82.46       87.85      7.28 o 
   7  16   4        0.74       -1.39      3.74 o 
  -9  17   4        0.08       -1.55      2.98 o 
  -8  17   4      127.21      145.49      6.94 o 
  -7  17   4       12.57        1.72     11.02 o 
  -6  17   4        0.34       -5.47      4.06 o 
  -5  17   4        8.54       11.63      5.28 o 
  -4  17   4       37.29       39.33      5.40 o 
  -3  17   4        1.62        0.44      3.26 o 
  -2  17   4      130.21      132.26      7.93 o 
  -1  17   4      179.54      165.58      5.52 o 
   0  17   4        9.66        4.37      2.34 o 
   1  17   4       13.17        8.59      2.74 o 
   2  17   4       79.53       79.47      5.10 o 
   3  17   4       88.09       92.16      6.47 o 
   4  17   4       41.21       46.14      5.28 o 
   5  17   4       65.11       78.56      7.68 o 
   6  17   4       58.85       66.24      6.79 o 
  -8  18   4       20.10       14.05      6.45 o 
  -7  18   4        0.27       -0.34      4.92 o 
  -6  18   4       40.39       26.69      6.61 o 
  -5  18   4      164.54      145.02     11.27 o 
  -4  18   4        0.31       -6.32      3.16 o 
  -3  18   4      140.39      122.50      8.19 o 
  -2  18   4        0.80       -0.97      3.32 o 
  -1  18   4       35.79       36.78      3.12 o 
   0  18   4      117.29      114.38      5.39 o 
   1  18   4        0.06       -2.41      2.28 o 
   2  18   4        9.16        7.80      2.66 o 
   3  18   4        6.45        2.91      3.05 o 
   4  18   4       50.30       57.22      5.97 o 
   5  18   4       11.50       17.28      4.47 o 
  -8  19   4      130.01      127.62     12.15 o 
  -7  19   4        4.98       12.26      6.07 o 
  -6  19   4       15.88       11.16      6.69 o 
  -5  19   4        9.51       16.37      5.69 o 
  -4  19   4      496.13      559.33     19.47 o 
  -3  19   4      181.82      194.36      9.65 o 
  -2  19   4       13.42       23.78      4.90 o 
  -1  19   4       11.47        9.06      3.92 o 
   0  19   4       13.50       11.72      3.31 o 
   1  19   4       80.06       89.84      5.72 o 
   2  19   4      152.42      176.98      8.62 o 
   3  19   4        7.93        7.99      3.02 o 
   4  19   4       33.39       34.25      4.27 o 
  -6  20   4      103.18       96.17     10.27 o 
  -5  20   4        1.19        2.00      5.31 o 
  -4  20   4       25.64        8.93      5.54 o 
  -3  20   4       72.95       74.62      7.18 o 
  -2  20   4        0.00       -1.60      4.64 o 
  -1  20   4       14.84       10.42      4.42 o 
   0  20   4       36.63       39.27      3.77 o 
   1  20   4       11.34       13.34      3.25 o 
   2  20   4        2.94        4.19      3.13 o 
   3  20   4        1.08        4.05      3.29 o 
  -5  21   4        1.30        8.19      5.74 o 
  -4  21   4       37.86       35.70      7.17 o 
  -3  21   4       93.93       98.97     13.26 o 
  -2  21   4        2.52       -6.91      3.46 o 
  -1  21   4      112.16       98.97      7.96 o 
   0  21   4       38.60       43.28      3.87 o 
   1  21   4       17.07        9.53      4.66 o 
   2  21   4       62.13       71.74      5.77 o 
  -2  22   4        3.41        4.17      4.23 o 
  -1  22   4        6.67        5.19      6.34 o 
 -14   1   5       16.77       23.76      5.63 o 
 -13   1   5        0.58        6.30      7.90 o 
 -12   1   5        0.96        2.74      3.54 o 
 -11   1   5       18.54       12.51      4.08 o 
 -10   1   5     1403.25     1346.12     22.43 o 
  -9   1   5       99.53       92.03      5.25 o 
  -8   1   5       61.12       58.25      3.57 o 
  -7   1   5     1663.29     1599.14     17.11 o 
  -6   1   5       25.09       25.48      2.41 o 
  -5   1   5       30.50       34.84      2.56 o 
  -4   1   5     2885.07     3415.32     62.64 o 
  -3   1   5        8.49        7.40      1.34 o 
  -2   1   5     3071.75     3157.09     34.80 o 
  -1   1   5      833.01      853.27     10.90 o 
   0   1   5      278.08      281.28      4.79 o 
   1   1   5      219.28      193.13      5.62 o 
   2   1   5       59.29       56.12      2.41 o 
   3   1   5      169.16      183.26      4.11 o 
   4   1   5        1.59       -1.51      1.24 o 
   5   1   5      879.23      860.81     11.55 o 
   6   1   5      168.85      143.37      8.56 o 
   7   1   5       46.24       30.71      8.17 o 
   8   1   5        7.48        4.94      7.50 o 
   9   1   5        0.74       -3.65      7.85 o 
  10   1   5       94.75       89.42     18.01 o 
 -14   2   5      256.17      269.95     19.62 o 
 -13   2   5       29.95       28.36      6.05 o 
 -12   2   5        3.59        0.39      3.70 o 
 -11   2   5       16.19       11.77      3.78 o 
 -10   2   5      109.01       94.15      6.31 o 
  -9   2   5      318.38      295.06      8.24 o 
  -8   2   5     1679.06     1678.32     20.08 o 
  -7   2   5      406.21      416.55      6.74 o 
  -6   2   5       16.91       16.03      1.78 o 
  -5   2   5     1623.22     1901.07     31.36 o 
  -4   2   5     5923.04     6362.62     87.98 o 
  -3   2   5     4597.68     4790.03     51.46 o 
  -2   2   5       93.83       91.99      3.25 o 
  -1   2   5      136.03      136.29      3.33 o 
   0   2   5     1258.62     1355.05     16.22 o 
   1   2   5      198.09      185.76      4.11 o 
   2   2   5      526.48      510.86      7.13 o 
   3   2   5       21.09       23.95      2.03 o 
   4   2   5        0.62        2.81      1.32 o 
   5   2   5      229.54      243.18      7.05 o 
   6   2   5       10.65        9.87      4.85 o 
   7   2   5      305.69      283.34     12.98 o 
   8   2   5        4.97       -6.81      7.03 o 
   9   2   5        4.95       -5.25      7.85 o 
  10   2   5        0.07      -14.92      8.33 o 
 -14   3   5       55.91       57.02     12.80 o 
 -13   3   5      155.76      175.19     11.39 o 
 -12   3   5      125.62      154.87      8.44 o 
 -11   3   5       30.70       26.05      4.44 o 
 -10   3   5      118.98      126.68      6.91 o 
  -9   3   5     1057.46     1009.97     15.82 o 
  -8   3   5       68.23       68.50      3.93 o 
  -7   3   5      906.54      936.97     10.92 o 
  -6   3   5      398.23      473.29      7.84 o 
  -5   3   5     6036.22     6499.26     69.15 o 
  -4   3   5      777.37      824.68     14.78 o 
  -3   3   5     1247.10     1257.93     16.83 o 
  -2   3   5      587.54      579.81     12.03 o 
  -1   3   5     2291.32     2300.91     23.62 o 
   0   3   5      117.89      145.60      3.31 o 
   1   3   5     8306.91     8686.63     83.11 o 
   2   3   5      306.85      318.52      5.61 o 
   3   3   5      410.31      404.68      6.56 o 
   4   3   5      119.85      124.01      4.31 o 
   5   3   5       45.29       42.77      3.62 o 
   6   3   5        0.24       -1.20      2.17 o 
   7   3   5        1.87       -1.01      4.17 o 
   8   3   5      117.98       85.81     11.86 o 
   9   3   5        2.64      -10.42      7.46 o 
  10   3   5       11.98       -3.32      9.05 o 
 -14   4   5        3.78        7.89      6.99 o 
 -13   4   5      172.80      146.07     10.82 o 
 -12   4   5        3.68        9.10      5.01 o 
 -11   4   5        1.31        2.20      3.29 o 
 -10   4   5       30.42       35.60      4.01 o 
  -9   4   5       48.34       26.04      3.38 o 
  -8   4   5       60.53       75.99      4.96 o 
  -7   4   5        6.07        4.86      1.34 o 
  -6   4   5       53.92       40.07      2.42 o 
  -5   4   5      196.90      201.38      8.32 o 
  -4   4   5      406.24      465.82     10.09 o 
  -3   4   5       27.36       31.70      4.69 o 
  -2   4   5      462.18      490.57      6.07 o 
  -1   4   5     1598.54     1702.98     18.23 o 
   0   4   5      252.98      297.90      5.19 o 
   1   4   5      573.86      575.79      7.64 o 
   2   4   5      495.50      464.90      7.49 o 
   3   4   5       24.24       24.85      2.25 o 
   4   4   5       17.05       21.02      2.72 o 
   5   4   5      381.78      409.50      9.17 o 
   6   4   5       16.35       19.20      4.31 o 
   7   4   5        2.18       -0.99      4.30 o 
   8   4   5        2.57       -0.23      4.87 o 
   9   4   5        0.05      -14.62      7.31 o 
  10   4   5        8.26      -15.51      8.34 o 
 -14   5   5       70.29       59.82      8.72 o 
 -13   5   5       92.47      129.20     10.48 o 
 -12   5   5       84.82      103.58      8.72 o 
 -11   5   5      190.05      169.55      9.61 o 
 -10   5   5      389.55      403.40     11.31 o 
  -9   5   5       80.49       73.80      4.62 o 
  -8   5   5      101.80      102.48      4.40 o 
  -7   5   5       24.29       28.43      2.21 o 
  -6   5   5      630.58      547.08      7.34 o 
  -5   5   5        2.29        2.62      3.50 o 
  -4   5   5       43.24       43.54      3.41 o 
  -3   5   5      273.32      218.00     12.08 o 
  -2   5   5      336.33      328.74      4.60 o 
  -1   5   5     4323.04     4444.62     51.49 o 
   0   5   5    11973.17    12595.49    111.21 o 
   1   5   5     7650.29     8028.89     72.20 o 
   2   5   5     1180.44     1368.80     15.06 o 
   3   5   5      141.63      140.90      4.36 o 
   4   5   5        3.73        8.79      2.18 o 
   5   5   5       79.76       69.56      4.50 o 
   6   5   5      504.33      488.71     13.60 o 
   7   5   5      292.61      323.55     11.47 o 
   8   5   5        1.58        0.89      4.64 o 
   9   5   5       14.20      -12.19      7.35 o 
  10   5   5        1.80       -6.46      8.78 o 
 -13   6   5       74.64       73.17      8.31 o 
 -12   6   5        5.18        7.86      5.04 o 
 -11   6   5        1.56       -0.08      6.90 o 
 -10   6   5        1.92       -2.53      3.05 o 
  -9   6   5      104.49      108.69      5.44 o 
  -8   6   5      218.48      249.83      7.20 o 
  -7   6   5      589.30      576.02      9.33 o 
  -6   6   5       17.84        8.59      1.70 o 
  -5   6   5      739.43      789.49     22.76 o 
  -4   6   5      435.94      493.98      9.30 o 
  -3   6   5      129.58      127.90      5.26 o 
  -2   6   5      370.18      331.71      4.65 o 
  -1   6   5      450.81      476.37      5.83 o 
   0   6   5      121.21      153.53      3.40 o 
   1   6   5     1782.96     1794.65     18.57 o 
   2   6   5      798.09      896.18     11.05 o 
   3   6   5        4.13        3.46      1.71 o 
   4   6   5      515.03      514.61     10.10 o 
   5   6   5      309.23      322.12      8.37 o 
   6   6   5       28.77       34.84      3.90 o 
   7   6   5        4.66        3.47      3.43 o 
   8   6   5      163.72      170.66     11.10 o 
   9   6   5        5.20       -2.74      5.18 o 
  10   6   5        0.04      -15.85      7.92 o 
 -13   7   5       70.80       78.50      9.69 o 
 -12   7   5       66.31       68.76     11.86 o 
 -11   7   5       47.34       44.55      6.10 o 
 -10   7   5       19.64        8.32      4.53 o 
  -9   7   5       39.98       35.02      4.28 o 
  -8   7   5        1.07        8.17      2.50 o 
  -7   7   5      105.63      111.49      3.26 o 
  -6   7   5        1.84        3.09      1.14 o 
  -5   7   5      479.94      584.05      8.82 o 
  -4   7   5       78.20       57.11      3.32 o 
  -3   7   5     1065.90     1112.65     19.72 o 
  -2   7   5      177.90      203.37      3.61 o 
  -1   7   5      664.65      584.82      8.97 o 
   0   7   5      510.96      431.29     10.65 o 
   1   7   5      647.66      699.57      9.08 o 
   2   7   5       82.66       96.65      5.41 o 
   3   7   5      428.10      456.80      8.21 o 
   4   7   5      663.45      665.04     12.00 o 
   5   7   5     1199.83     1218.08     18.58 o 
   6   7   5      372.23      357.68      9.35 o 
   7   7   5      340.70      357.19     10.05 o 
   8   7   5       36.16       23.55      6.13 o 
   9   7   5        9.52        8.78      5.86 o 
 -13   8   5       18.03       24.40      6.68 o 
 -12   8   5       18.33       13.38      5.57 o 
 -11   8   5        0.02       -2.75      3.57 o 
 -10   8   5        2.34       -0.11      4.05 o 
  -9   8   5       12.04       -1.54      2.98 o 
  -8   8   5       16.76        8.85      2.46 o 
  -7   8   5        0.54        0.19      1.21 o 
  -6   8   5       53.39       46.88      2.10 o 
  -5   8   5     1062.46     1176.13     18.14 o 
  -4   8   5        4.71        5.40      1.75 o 
  -3   8   5        2.04        7.30      2.33 o 
  -2   8   5        9.61       11.29      0.99 o 
  -1   8   5       63.84       54.23      2.12 o 
   0   8   5        0.00        1.49      0.85 o 
   1   8   5        0.12       -0.22      1.31 o 
   2   8   5      792.63      849.12     11.90 o 
   3   8   5       96.12       76.45      3.93 o 
   4   8   5     2369.33     2417.31     30.72 o 
   5   8   5      257.47      241.98      8.37 o 
   6   8   5       38.69       39.63      4.17 o 
   7   8   5       38.73       49.99      4.81 o 
   8   8   5      253.00      279.22     10.66 o 
   9   8   5        0.01       -8.30      4.97 o 
 -13   9   5       25.12       13.78     13.13 o 
 -12   9   5        8.62       16.12     15.46 o 
 -11   9   5      109.50      101.00      7.59 o 
 -10   9   5       86.57       95.87      7.12 o 
  -9   9   5        2.94        7.45      3.44 o 
  -8   9   5      229.52      208.12      9.06 o 
  -7   9   5      104.82       84.50      3.39 o 
  -6   9   5        2.04        4.85      1.51 o 
  -5   9   5      276.92      291.28     16.64 o 
  -4   9   5        3.49       -1.45      1.98 o 
  -3   9   5        0.63        0.26      2.01 o 
  -2   9   5     1142.44     1139.23     15.06 o 
  -1   9   5      543.05      581.59      8.23 o 
   0   9   5      274.52      296.38      6.16 o 
   1   9   5     1113.43     1096.96     20.38 o 
   2   9   5       82.34       72.09      3.61 o 
   3   9   5       44.88       50.27      3.70 o 
   4   9   5      227.18      232.18      7.01 o 
   5   9   5       84.02       84.21      5.12 o 
   6   9   5        5.26        1.55      2.74 o 
   7   9   5       24.46       21.07      3.81 o 
   8   9   5        0.26       -4.74      4.70 o 
   9   9   5       21.63       12.39      9.62 o 
 -13  10   5      175.88      201.96     13.16 o 
 -12  10   5       12.34       11.32      5.33 o 
 -11  10   5        0.06       -2.92      3.53 o 
 -10  10   5      222.59      160.63     10.82 o 
  -9  10   5      921.95      725.75     16.61 o 
  -8  10   5       21.70       14.93      4.33 o 
  -7  10   5      185.26      180.55      6.02 o 
  -6  10   5      125.49      117.21      5.72 o 
  -5  10   5       11.08       12.12      2.79 o 
  -3  10   5      133.75      154.58      6.67 o 
  -2  10   5      102.01       93.65      4.80 o 
  -1  10   5       65.64       77.34      4.28 o 
   0  10   5      227.77      208.32      5.05 o 
   1  10   5        3.67        0.66      1.03 o 
   2  10   5       70.64       56.08      3.36 o 
   3  10   5       87.34       93.93      4.79 o 
   4  10   5       38.94       46.87      3.91 o 
   5  10   5       23.66       24.92      3.38 o 
   6  10   5      247.60      275.19      8.50 o 
   7  10   5       30.88       30.52      4.30 o 
   8  10   5        0.21       -6.24      7.12 o 
   9  10   5       56.05       59.34     10.50 o 
 -12  11   5      294.70      309.05     28.28 o 
 -11  11   5        6.31        4.43      5.53 o 
 -10  11   5      138.93       98.65      7.22 o 
  -9  11   5      162.75      142.31      7.56 o 
  -8  11   5      675.11      614.67     12.43 o 
  -7  11   5      501.09      451.42      9.81 o 
  -6  11   5      147.03      131.18      6.20 o 
  -5  11   5      823.48      747.73     14.41 o 
  -4  11   5      712.28      655.59     17.02 o 
  -3  11   5      159.27      155.56      7.10 o 
  -2  11   5        1.88        1.76      2.93 o 
  -1  11   5        0.64        1.39      1.08 o 
   0  11   5      156.03      152.83      4.78 o 
   1  11   5      232.27      254.40      6.30 o 
   2  11   5       70.91       74.49      3.77 o 
   3  11   5       15.81       19.11      3.42 o 
   4  11   5       31.79       35.61      3.62 o 
   5  11   5      168.68      155.66      6.36 o 
   6  11   5      106.26      109.05      6.28 o 
   7  11   5       64.53       72.32      5.56 o 
   8  11   5        5.97       -6.20      4.53 o 
 -12  12   5        0.02        0.97      4.57 o 
 -11  12   5       37.72       22.87      5.10 o 
 -10  12   5       57.34       62.33      8.35 o 
  -9  12   5        0.74        6.99      2.75 o 
  -8  12   5       13.20       13.31      2.81 o 
  -7  12   5      239.28      248.99      6.93 o 
  -6  12   5        9.72       11.11      3.06 o 
  -5  12   5     1416.72     1303.94     23.08 o 
  -4  12   5        9.63       19.05      3.87 o 
  -3  12   5        0.11        1.25      2.59 o 
  -2  12   5      193.46      171.62      7.50 o 
  -1  12   5       54.45       66.60      3.00 o 
   0  12   5      539.89      531.42      9.50 o 
   1  12   5     1573.10     1548.27     20.75 o 
   2  12   5      330.63      302.58      8.13 o 
   3  12   5      125.88      147.77      6.06 o 
   4  12   5      372.13      379.76      9.91 o 
   5  12   5       10.66       10.91      3.11 o 
   6  12   5       32.06       30.38      4.01 o 
   7  12   5      132.75      130.22      7.90 o 
   8  12   5        2.66       -4.41      7.86 o 
 -11  13   5       38.45       35.76      8.12 o 
 -10  13   5        1.59        6.74     11.56 o 
  -9  13   5        6.06        5.37      3.55 o 
  -8  13   5      303.28      250.91      9.18 o 
  -7  13   5      252.79      246.12     10.39 o 
  -6  13   5       18.28       10.84      5.01 o 
  -5  13   5      270.64      297.92      9.78 o 
  -4  13   5       46.74       32.63      4.51 o 
  -3  13   5       93.74       86.39      6.27 o 
  -2  13   5       58.72       51.61      5.27 o 
  -1  13   5       29.87       25.66      2.52 o 
   0  13   5        5.71        5.29      1.74 o 
   1  13   5      115.12      102.68      4.61 o 
   2  13   5       43.11       51.00      3.71 o 
   3  13   5       21.15       15.55      3.08 o 
   4  13   5      160.94      160.64      7.69 o 
   5  13   5      166.08      161.91      8.75 o 
   6  13   5       44.28       44.81      5.54 o 
   7  13   5      121.30      134.01      8.99 o 
   8  13   5        3.78        1.72      4.05 o 
 -11  14   5      125.79      144.14      8.65 o 
 -10  14   5        0.08        1.66      3.42 o 
  -9  14   5        0.39        4.97      4.51 o 
  -8  14   5      119.57      118.40      8.08 o 
  -7  14   5       28.73       31.18      9.25 o 
  -6  14   5      104.73       96.41      7.32 o 
  -5  14   5       59.77       65.82      6.90 o 
  -4  14   5      555.53      539.63     12.28 o 
  -3  14   5      364.47      347.78     11.24 o 
  -2  14   5       52.52       57.28      5.40 o 
  -1  14   5       30.86       30.45      4.61 o 
   0  14   5       54.48       35.69      3.58 o 
   1  14   5       67.39       78.10      4.70 o 
   2  14   5       76.60       72.53      5.35 o 
   3  14   5        1.57        3.34      3.13 o 
   4  14   5       14.70       19.52      3.83 o 
   5  14   5       40.64       40.29      5.19 o 
   6  14   5        0.60        4.88      3.75 o 
   7  14   5       44.01       44.74      6.27 o 
 -11  15   5       15.03       23.94      7.54 o 
 -10  15   5        0.00        2.61      4.79 o 
  -9  15   5       10.33        7.35      3.86 o 
  -8  15   5       34.10       34.55      5.77 o 
  -7  15   5       33.84       43.27      5.83 o 
  -6  15   5      157.50      170.07      9.10 o 
  -5  15   5       58.87       57.08      4.89 o 
  -4  15   5      120.39      130.15      7.89 o 
  -3  15   5      253.59      254.28      9.93 o 
  -2  15   5       36.92       43.78      5.56 o 
  -1  15   5      223.09      182.48      5.60 o 
   0  15   5      343.12      289.44      8.20 o 
   1  15   5       49.23       53.04      3.71 o 
   2  15   5        2.63        3.12      2.65 o 
   3  15   5        0.00        0.97      2.81 o 
   4  15   5      133.26      146.11     11.00 o 
   5  15   5      179.01      212.50     10.32 o 
   6  15   5       11.96       14.04      4.40 o 
   7  15   5        0.42       -1.12      3.85 o 
 -10  16   5       32.84       33.74      6.74 o 
  -9  16   5       18.32       12.96      3.38 o 
  -8  16   5        7.11        6.56      6.39 o 
  -7  16   5        4.39       -3.89     13.12 o 
  -6  16   5       35.21       36.68      6.69 o 
  -5  16   5      175.07      169.13     10.22 o 
  -4  16   5      138.71      151.23      9.10 o 
  -3  16   5      565.15      580.66     15.51 o 
  -2  16   5       39.08       37.92      5.03 o 
  -1  16   5       21.52       14.76      2.35 o 
   0  16   5        6.73        5.63      2.51 o 
   1  16   5      128.57      117.97      5.21 o 
   2  16   5       20.67       15.95      3.56 o 
   3  16   5       14.26        8.85      3.39 o 
   4  16   5       31.37       40.05      6.65 o 
   5  16   5      153.31      173.01      9.01 o 
   6  16   5       15.84        9.97      4.28 o 
  -9  17   5      132.74      158.71     14.58 o 
  -8  17   5        5.37        5.89      5.47 o 
  -7  17   5       79.67       85.16     11.27 o 
  -6  17   5        0.15       -0.86      7.63 o 
  -5  17   5      237.42      244.03     12.84 o 
  -4  17   5      142.88      135.56     11.66 o 
  -3  17   5        0.45        5.26      3.66 o 
  -2  17   5      167.70      153.02      8.51 o 
  -1  17   5       46.38       48.17      3.34 o 
   0  17   5       62.39       66.85      4.36 o 
   1  17   5      139.96      158.27      7.36 o 
   2  17   5        6.32        5.05      2.53 o 
   3  17   5      315.11      341.01     11.05 o 
   4  17   5      165.78      191.27      8.98 o 
   5  17   5      145.26      168.17      9.37 o 
  -8  18   5       94.12       99.08     18.04 o 
  -7  18   5       77.99       77.01      9.25 o 
  -6  18   5        5.38       -4.13      4.70 o 
  -5  18   5       61.20       52.56     11.57 o 
  -4  18   5      101.57      105.79      8.09 o 
  -3  18   5      404.68      399.09     13.24 o 
  -2  18   5        2.74       -2.89      3.76 o 
  -1  18   5       40.90       38.06      5.67 o 
   0  18   5        8.88        7.87      2.63 o 
   1  18   5      114.47      121.98      6.51 o 
   2  18   5        0.05       -3.94      2.87 o 
   3  18   5       31.41       38.83      4.25 o 
   4  18   5       23.92       26.41      4.68 o 
   5  18   5        0.49       -1.16      4.38 o 
  -8  19   5       66.04       70.53      9.69 o 
  -7  19   5        0.10       -1.63      5.19 o 
  -6  19   5      123.90      140.23     12.02 o 
  -5  19   5       11.05       16.42      5.84 o 
  -4  19   5      100.78       94.90      7.93 o 
  -3  19   5      187.67      177.45      9.52 o 
  -2  19   5      140.68      125.27      8.80 o 
  -1  19   5        7.94        7.36      4.29 o 
   0  19   5        0.94        1.87      2.28 o 
   1  19   5       17.24       19.69      3.61 o 
   2  19   5        3.70        4.45      3.20 o 
   3  19   5      165.44      178.78      7.41 o 
   4  19   5       43.29       61.07      5.29 o 
  -6  20   5       25.43       23.33      6.95 o 
  -5  20   5       12.57       15.70      6.13 o 
  -4  20   5       80.08       89.59     11.44 o 
  -3  20   5      111.42      111.11      8.64 o 
  -2  20   5       32.21       35.97      7.55 o 
  -1  20   5       23.29       20.50      5.06 o 
   0  20   5       37.06       42.47      6.92 o 
   1  20   5        3.36        6.87      3.05 o 
   2  20   5        0.97       -1.79      2.95 o 
   3  20   5       11.65       11.68      3.40 o 
  -5  21   5        1.00       -4.39      5.30 o 
  -4  21   5       74.41       60.80      8.77 o 
  -3  21   5        8.12        1.73      4.43 o 
  -2  21   5        0.15        1.02      3.96 o 
  -1  21   5       28.48       18.02      5.25 o 
   0  21   5       17.47       12.12      5.45 o 
   1  21   5       24.30       13.10      3.39 o 
 -14   0   6      148.49      134.46     13.19 o 
 -13   0   6        0.02       -7.33     10.53 o 
 -12   0   6       31.34       35.69      7.26 o 
 -11   0   6        0.36       -4.92      4.11 o 
 -10   0   6      691.46      672.48     22.35 o 
  -9   0   6      306.66      356.59     17.96 o 
  -8   0   6     1498.96     1522.51     26.43 o 
  -7   0   6        0.23        3.72      4.04 o 
  -6   0   6       47.05       48.51      5.32 o 
  -5   0   6      274.27      290.47     14.42 o 
  -4   0   6      409.95      552.58     20.85 o 
  -3   0   6      417.38      366.74     11.12 o 
  -2   0   6     1803.24     1796.39     33.21 o 
  -1   0   6       52.78       36.67      2.96 o 
   0   0   6       24.99       19.02      2.02 o 
   1   0   6      403.56      402.70      8.14 o 
   2   0   6        4.26       15.95      4.53 o 
   3   0   6      147.61      150.21     15.04 o 
   4   0   6      746.53      739.74     16.10 o 
   5   0   6        1.03        1.87      3.63 o 
   6   0   6      169.80      212.69     19.96 o 
   7   0   6        1.85       -4.57      9.01 o 
   8   0   6       92.13       74.99     16.46 o 
   9   0   6      270.67      280.93     27.09 o 
 -14   1   6       15.62       24.45      5.59 o 
 -13   1   6       50.75       55.30      6.50 o 
 -12   1   6       41.95       46.74      5.53 o 
 -11   1   6       74.76       77.14      5.92 o 
 -10   1   6      680.64      687.26     14.47 o 
  -9   1   6     1389.31     1412.75     18.26 o 
  -8   1   6        1.71       -2.54      2.39 o 
  -7   1   6      200.05      210.11      7.16 o 
  -6   1   6       13.56       14.01      1.87 o 
  -5   1   6       76.92       97.09      4.65 o 
  -4   1   6     1725.39     1872.08     28.87 o 
  -3   1   6     3288.14     3645.66     48.38 o 
  -2   1   6      691.85      727.63     10.27 o 
  -1   1   6       13.66       20.90      1.64 o 
   0   1   6       16.69       13.94      1.45 o 
   1   1   6        0.04       -0.31      0.91 o 
   2   1   6      616.59      666.39      8.79 o 
   3   1   6      279.65      267.60      5.31 o 
   4   1   6       12.64       19.27      2.20 o 
   5   1   6       19.91       23.62      4.55 o 
   6   1   6       48.89       44.56      9.23 o 
   7   1   6       62.06       54.95     10.41 o 
   8   1   6      172.82      147.90     14.33 o 
   9   1   6       10.71       -6.00      7.99 o 
 -14   2   6      123.08      123.29      8.92 o 
 -13   2   6        2.90        4.29      9.03 o 
 -12   2   6       30.97       38.67      5.04 o 
 -11   2   6       28.08       26.43      4.35 o 
 -10   2   6     1515.94     1487.09     21.34 o 
  -9   2   6      921.08      830.59     13.98 o 
  -8   2   6     1369.01     1352.92     17.07 o 
  -7   2   6        2.83        4.12      1.74 o 
  -6   2   6        0.00        2.82      1.47 o 
  -5   2   6     2588.58     2935.63     43.39 o 
  -4   2   6      881.36      925.70     13.67 o 
  -3   2   6      190.86      171.47      5.18 o 
  -2   2   6        2.18        1.44      0.90 o 
  -1   2   6      417.26      397.50      6.13 o 
   0   2   6      184.36      192.38      4.19 o 
   1   2   6      203.80      193.28      4.15 o 
   2   2   6      409.28      364.64      5.72 o 
   3   2   6      375.85      364.57      7.28 o 
   4   2   6       12.63       11.59      1.97 o 
   5   2   6        9.32        8.05      2.51 o 
   6   2   6      274.89      274.34     15.50 o 
   7   2   6      137.01      145.41     13.66 o 
   8   2   6       77.58       76.01     11.60 o 
   9   2   6       22.06        5.11      8.80 o 
 -14   3   6       59.81       57.84      8.88 o 
 -13   3   6        1.01       -6.64      3.77 o 
 -12   3   6       23.86       31.09      6.07 o 
 -11   3   6        8.62        5.43      3.57 o 
 -10   3   6        1.44        1.07      2.74 o 
  -9   3   6      567.98      535.12     10.76 o 
  -8   3   6       42.19       32.49      3.18 o 
  -7   3   6        4.51        5.30      1.64 o 
  -6   3   6      200.23      174.40      4.73 o 
  -5   3   6      761.29      948.66     17.24 o 
  -4   3   6      547.52      634.33     10.38 o 
  -3   3   6       51.64       62.07      2.70 o 
  -2   3   6       62.54       76.37      2.24 o 
  -1   3   6        0.36        0.79      0.91 o 
   0   3   6      152.97      189.79      3.99 o 
   1   3   6      541.85      591.94      8.11 o 
   2   3   6     1016.62     1043.43     11.55 o 
   3   3   6       14.03        5.95      1.73 o 
   4   3   6       67.95       77.68      3.94 o 
   5   3   6       40.74       43.88      3.81 o 
   6   3   6      101.33       90.64      6.19 o 
   7   3   6        0.00        4.53      7.09 o 
   8   3   6        3.19       -2.19      7.08 o 
   9   3   6        0.87      -14.03      7.01 o 
 -14   4   6        1.56        0.67      5.77 o 
 -13   4   6      187.14      223.91     20.04 o 
 -12   4   6      118.35      118.27      7.53 o 
 -11   4   6        2.73        1.97      3.23 o 
 -10   4   6      303.63      287.67      8.31 o 
  -9   4   6        0.30        2.79      2.68 o 
  -8   4   6      633.64      607.04     10.45 o 
  -7   4   6      324.30      336.41      6.99 o 
  -6   4   6       16.45       28.28      2.28 o 
  -5   4   6       16.36       28.67      3.16 o 
  -4   4   6      429.41      467.60      8.32 o 
  -3   4   6     1803.49     1747.38     30.89 o 
  -2   4   6      959.78      897.55     10.32 o 
  -1   4   6     1637.74     1746.49     16.46 o 
   0   4   6     1232.85     1492.76     15.89 o 
   1   4   6     6718.54     6897.58     62.87 o 
   2   4   6       34.00       37.14      2.47 o 
   3   4   6        0.01       -0.16      1.51 o 
   4   4   6        0.65        1.05      2.02 o 
   5   4   6      790.82      784.27     13.85 o 
   6   4   6      913.37      970.00     16.49 o 
   7   4   6      262.86      248.15     15.97 o 
   8   4   6       61.29       62.11     10.67 o 
   9   4   6        6.61      -13.06      7.60 o 
 -14   5   6       18.83       14.91      7.79 o 
 -13   5   6        0.30      -10.76      7.48 o 
 -12   5   6        2.92        2.16      4.46 o 
 -11   5   6      408.65      393.65     11.30 o 
 -10   5   6      268.73      242.13      7.78 o 
  -9   5   6      237.34      214.59      7.48 o 
  -8   5   6      485.24      463.36      8.35 o 
  -7   5   6       23.29       19.71      3.52 o 
  -6   5   6      245.82      223.45      5.24 o 
  -5   5   6       68.74       67.76      5.86 o 
  -4   5   6      353.65      348.74      6.93 o 
  -3   5   6        2.05       -0.51      0.91 o 
  -2   5   6      469.89      463.28      6.26 o 
  -1   5   6      361.55      280.36      5.12 o 
   0   5   6      182.63      230.76      6.60 o 
   1   5   6      159.99      165.23      4.13 o 
   2   5   6      102.35      110.76      4.36 o 
   3   5   6      100.03       98.74      4.22 o 
   4   5   6      566.17      557.93     10.91 o 
   5   5   6      550.06      551.13     11.38 o 
   6   5   6       80.46       78.18      5.24 o 
   7   5   6       71.52       68.95      7.71 o 
   8   5   6        1.57       -9.38      6.54 o 
   9   5   6       19.51        6.57      8.52 o 
 -14   6   6        1.24       -0.14     11.29 o 
 -13   6   6       24.23       29.16     12.31 o 
 -12   6   6       18.62       20.47      8.43 o 
 -11   6   6        0.84        3.45      3.72 o 
 -10   6   6       24.52       19.18      3.33 o 
  -9   6   6        9.00       19.46      3.10 o 
  -8   6   6       31.27       35.23      3.38 o 
  -7   6   6      129.20      133.06      3.70 o 
  -6   6   6      969.52      945.39     11.57 o 
  -5   6   6       52.63       51.68      4.14 o 
  -4   6   6       75.89       74.24      4.66 o 
  -3   6   6      416.15      409.81      6.42 o 
  -2   6   6       18.75       14.44      1.28 o 
  -1   6   6     5663.86     5737.73     56.40 o 
   0   6   6     1825.52     1846.80     17.69 o 
   1   6   6     1905.36     2120.20     21.85 o 
   2   6   6       10.66        7.03      1.78 o 
   3   6   6       30.63       30.28      2.91 o 
   4   6   6     1345.71     1354.21     19.80 o 
   5   6   6      154.94      175.11      7.66 o 
   6   6   6      266.88      279.86      8.44 o 
   7   6   6        0.06        0.83      3.32 o 
   8   6   6        0.06       -2.09      8.59 o 
   9   6   6       12.34        7.05      9.15 o 
 -13   7   6       41.00       41.02      7.50 o 
 -12   7   6        2.07       -0.54      6.70 o 
 -11   7   6        1.89        2.33      3.61 o 
 -10   7   6       28.10       17.03      3.89 o 
  -9   7   6      155.70      135.38      5.74 o 
  -8   7   6        1.46        0.67      1.89 o 
  -7   7   6       10.13        6.01      1.53 o 
  -6   7   6       53.28       58.49      3.41 o 
  -5   7   6        2.67        2.07      2.76 o 
  -4   7   6       11.41       15.73      3.04 o 
  -3   7   6      654.29      616.55      9.38 o 
  -2   7   6      710.31      706.77      8.47 o 
  -1   7   6       27.97       25.23      1.61 o 
   0   7   6      726.58      698.52     15.44 o 
   1   7   6       74.45       88.64      3.38 o 
   2   7   6       15.68       12.47      2.17 o 
   3   7   6      743.87      699.28     13.61 o 
   4   7   6      270.06      290.20      7.79 o 
   5   7   6      118.62      121.28      6.05 o 
   6   7   6       94.04       96.63      5.81 o 
   7   7   6        0.91       -2.42      3.10 o 
   8   7   6        7.55        2.33      5.17 o 
   9   7   6       64.55       64.68     11.94 o 
 -13   8   6       57.65       58.28      8.48 o 
 -12   8   6        2.74       18.79      5.57 o 
 -11   8   6        5.70        4.74      3.53 o 
 -10   8   6      110.27      109.55      7.10 o 
  -9   8   6      402.73      325.67      9.41 o 
  -8   8   6       71.91       62.53      4.34 o 
  -7   8   6      211.91      234.67      4.67 o 
  -6   8   6      200.18      185.28      8.37 o 
  -5   8   6     1588.16     1525.15     44.49 o 
  -4   8   6        4.79       -0.59      3.00 o 
  -3   8   6      282.03      354.80     10.86 o 
  -2   8   6       53.47       46.34      2.40 o 
  -1   8   6       18.83       14.21      1.42 o 
   0   8   6       46.73       48.00      3.12 o 
   1   8   6     1208.85     1250.46     15.88 o 
   2   8   6      438.11      480.61      8.63 o 
   3   8   6      194.88      204.67      6.43 o 
   4   8   6        0.01       -0.58      2.23 o 
   5   8   6        3.04        1.90      2.53 o 
   6   8   6       49.67       48.90      4.51 o 
   7   8   6       62.37       78.34      6.63 o 
   8   8   6      125.44      129.70     10.83 o 
   9   8   6       37.64       27.61     10.37 o 
 -13   9   6       20.46       16.76      5.75 o 
 -12   9   6       57.76       64.63      7.77 o 
 -11   9   6      283.12      301.49     22.73 o 
 -10   9   6        6.37        7.87      3.70 o 
  -9   9   6      392.29      289.27      9.75 o 
  -8   9   6      328.18      280.64     12.32 o 
  -7   9   6      208.82      199.24      6.10 o 
  -6   9   6       14.08       23.83      4.21 o 
  -5   9   6      220.01      239.60      9.60 o 
  -3   9   6      598.82      606.17     13.94 o 
  -2   9   6       44.26       42.51      1.87 o 
  -1   9   6        8.72       14.44      1.69 o 
   0   9   6      280.51      309.52      8.05 o 
   1   9   6      308.41      311.84      6.56 o 
   2   9   6      108.14       99.54      4.30 o 
   3   9   6      206.78      210.80      6.56 o 
   4   9   6      185.87      183.58      6.49 o 
   5   9   6       88.91       92.15      6.07 o 
   6   9   6        1.28       -1.28      2.63 o 
   7   9   6       41.35       48.72      4.92 o 
   8   9   6      214.67      259.67     13.42 o 
 -13  10   6      209.14      269.63     14.20 o 
 -12  10   6       32.17       36.54      6.57 o 
 -11  10   6       11.70       13.68      4.35 o 
 -10  10   6      312.90      328.56     10.95 o 
  -9  10   6      257.71      233.79     14.57 o 
  -8  10   6       68.40       47.28      2.82 o 
  -7  10   6        3.21        2.71      2.68 o 
  -6  10   6       48.25       51.34      4.34 o 
  -5  10   6       46.88       48.25      9.11 o 
  -4  10   6     2172.50     2093.91     41.45 o 
  -3  10   6       27.92       29.24      3.86 o 
  -2  10   6        1.05        0.01      0.93 o 
  -1  10   6       64.74       57.49      3.17 o 
   0  10   6      145.41      135.84      4.48 o 
   1  10   6      147.24      145.83      5.23 o 
   2  10   6       26.18       26.20      2.77 o 
   3  10   6      135.17      137.59      5.55 o 
   4  10   6       84.70       86.38      5.09 o 
   5  10   6        4.95        1.93      2.76 o 
   6  10   6      149.42      173.68      7.23 o 
   7  10   6       17.96       16.86      3.77 o 
   8  10   6       94.44       98.56      7.69 o 
 -12  11   6        9.48        6.91      4.15 o 
 -11  11   6      208.03      197.18     14.85 o 
 -10  11   6       66.03       54.18      5.51 o 
  -9  11   6      143.99      121.51      6.59 o 
  -8  11   6      240.94      201.00      6.57 o 
  -7  11   6      110.34      138.55     10.57 o 
  -6  11   6      156.13      151.12      6.66 o 
  -5  11   6     1271.42     1232.85     23.47 o 
  -4  11   6     5131.12     4993.18     73.74 o 
  -3  11   6        0.03       -1.31      2.59 o 
  -2  11   6      690.89      600.98     17.86 o 
  -1  11   6       64.79       50.42      3.10 o 
   0  11   6       28.66       27.84      2.70 o 
   1  11   6      175.12      193.94      5.84 o 
   2  11   6        0.86        1.08      1.91 o 
   3  11   6      219.34      226.04      6.86 o 
   4  11   6       23.45       30.49      3.62 o 
   5  11   6       51.87       51.10      4.50 o 
   6  11   6       35.83       33.53      4.30 o 
   7  11   6        0.34       -5.36      3.11 o 
   8  11   6        7.74        5.57      4.29 o 
 -12  12   6      175.38      201.40     10.24 o 
 -11  12   6        2.97        3.33      4.08 o 
 -10  12   6       59.16       48.57      7.19 o 
  -9  12   6      103.80       98.74      5.98 o 
  -8  12   6       48.80       40.56      4.62 o 
  -7  12   6        0.35        3.04      3.50 o 
  -6  12   6     1789.13     1741.80     27.27 o 
  -5  12   6     2113.77     2069.83     35.30 o 
  -4  12   6       76.93       92.08      6.51 o 
  -3  12   6      159.86      155.86      7.57 o 
  -2  12   6       34.38       28.18      4.18 o 
  -1  12   6        4.73        5.20      1.61 o 
   0  12   6      113.69      104.32      4.58 o 
   1  12   6        9.03        4.71      2.02 o 
   2  12   6      108.52      103.59      5.55 o 
   3  12   6       71.89       80.56      5.42 o 
   4  12   6      255.71      298.14      9.25 o 
   5  12   6        0.17       -2.45      2.79 o 
   6  12   6       26.06       17.08      4.05 o 
   7  12   6        8.55        9.56      4.30 o 
 -12  13   6       76.30      103.27     10.87 o 
 -11  13   6       17.23       23.02      5.78 o 
 -10  13   6      117.91      128.96      7.23 o 
  -9  13   6       49.95       60.19      5.00 o 
  -8  13   6      200.50      175.33     10.14 o 
  -7  13   6       61.50       62.78      8.24 o 
  -6  13   6       45.63       46.85      4.55 o 
  -5  13   6      268.43      292.38     10.47 o 
  -4  13   6        3.93        4.08      3.05 o 
  -3  13   6       97.67      101.38      6.92 o 
  -2  13   6      112.97      110.85      7.19 o 
  -1  13   6      392.36      373.06      7.03 o 
   0  13   6      129.73       98.63      4.49 o 
   1  13   6       47.48       36.12      3.27 o 
   2  13   6       76.53       72.62      4.88 o 
   3  13   6      202.22      207.86      7.43 o 
   4  13   6        0.00        1.64      2.98 o 
   5  13   6       38.56       41.12      5.42 o 
   6  13   6       39.79       38.86      5.56 o 
   7  13   6        0.36       -0.71      3.83 o 
 -11  14   6       42.76       47.24     10.58 o 
 -10  14   6        0.24        1.58      7.51 o 
  -9  14   6       23.40       28.21      3.85 o 
  -8  14   6        1.27        4.55      4.06 o 
  -7  14   6       89.59       83.15      7.64 o 
  -6  14   6      278.99      267.11      8.99 o 
  -5  14   6       24.76       28.42      4.12 o 
  -4  14   6       97.38      111.43      7.42 o 
  -3  14   6       51.37       48.14      5.42 o 
  -2  14   6      128.62      122.12      7.61 o 
  -1  14   6       45.22       52.24      3.32 o 
   0  14   6      353.52      340.78      7.13 o 
   1  14   6        5.97        2.80      2.43 o 
   2  14   6       80.96       85.18      6.01 o 
   3  14   6        3.55        6.83      3.18 o 
   4  14   6      285.47      336.80     16.13 o 
   5  14   6       30.33       28.57      4.86 o 
   6  14   6        3.29        4.82      4.26 o 
 -11  15   6      145.42      166.36      8.59 o 
 -10  15   6        2.21        3.89     10.46 o 
  -9  15   6        1.54        6.90      5.36 o 
  -8  15   6       35.51       33.58      5.59 o 
  -7  15   6       46.00       44.10      5.67 o 
  -6  15   6       11.40       14.79      5.18 o 
  -5  15   6        8.77        9.29      3.03 o 
  -4  15   6       45.90       45.14      5.61 o 
  -3  15   6      180.46      201.95      9.21 o 
  -2  15   6      250.01      252.18     10.44 o 
  -1  15   6       59.54       40.92      3.27 o 
   0  15   6       10.95       10.42      2.37 o 
   1  15   6       45.36       39.20      3.89 o 
   2  15   6       40.14       41.21      4.61 o 
   3  15   6       46.67       38.92      4.84 o 
   4  15   6       10.21        8.66      4.11 o 
   5  15   6       58.22       57.24      6.21 o 
   6  15   6        2.87        1.09      3.97 o 
 -10  16   6      141.54      144.70     18.46 o 
  -9  16   6       32.71       41.43     15.42 o 
  -8  16   6      148.86      131.79     11.50 o 
  -7  16   6        1.81       -8.21      4.27 o 
  -6  16   6      146.56      133.19     10.86 o 
  -5  16   6        1.12        4.44      3.72 o 
  -4  16   6      195.16      213.86      9.72 o 
  -3  16   6      688.35      668.39     35.41 o 
  -2  16   6       88.25      111.51      7.89 o 
  -1  16   6       13.52       18.22      2.54 o 
   0  16   6      122.01      120.70      5.56 o 
   1  16   6       10.97        9.21      2.69 o 
   2  16   6      101.01      106.29      6.61 o 
   3  16   6       42.13       55.38      5.67 o 
   4  16   6      140.35      163.49     10.89 o 
   5  16   6        0.34        0.16      3.85 o 
  -9  17   6        6.80        2.89      5.85 o 
  -8  17   6       56.80       63.25      8.85 o 
  -7  17   6        3.60        5.92      5.41 o 
  -6  17   6      136.13      132.11     11.27 o 
  -5  17   6        0.16       -5.11      3.20 o 
  -4  17   6      180.85      164.26      9.04 o 
  -3  17   6       56.23       51.98      6.08 o 
  -2  17   6       93.56       91.73      7.57 o 
  -1  17   6       74.64       74.84      6.93 o 
   0  17   6        1.48       -0.71      2.97 o 
   1  17   6        1.28        3.43      2.39 o 
   2  17   6      505.06      497.95     13.44 o 
   3  17   6        8.77       10.60      3.75 o 
   4  17   6        0.30        4.11      3.65 o 
   5  17   6       15.62       18.99      4.78 o 
  -8  18   6       16.30       22.26      6.75 o 
  -7  18   6       21.23       12.02      7.51 o 
  -6  18   6       74.80       68.36      9.13 o 
  -5  18   6       11.25       11.29      5.64 o 
  -4  18   6      684.65      684.29     18.17 o 
  -3  18   6      103.02      100.80      7.96 o 
  -2  18   6      110.21       96.05     10.03 o 
  -1  18   6        3.97       -2.11      4.99 o 
   0  18   6       83.07       88.84      4.99 o 
   1  18   6       17.19        9.16      3.22 o 
   2  18   6       37.90       59.82      6.32 o 
   3  18   6        6.01        5.80      3.73 o 
   4  18   6       11.59       10.51      4.11 o 
  -7  19   6        2.55       -9.60      4.80 o 
  -6  19   6       56.13       61.56      8.95 o 
  -5  19   6      280.89      328.10     20.14 o 
  -4  19   6        2.01        4.07      4.10 o 
  -3  19   6      221.68      206.79     10.48 o 
  -2  19   6       10.60       10.39      4.54 o 
  -1  19   6       27.62       21.53      5.25 o 
   0  19   6       27.04       20.52      3.08 o 
   1  19   6       30.15       30.01      4.08 o 
   2  19   6       17.64       17.84      3.51 o 
   3  19   6      151.33      168.48     10.72 o 
  -6  20   6       15.66        1.82      5.86 o 
  -5  20   6      431.99      500.93     19.94 o 
  -4  20   6        5.27       -4.81      3.97 o 
  -3  20   6        9.24        5.71      4.46 o 
  -2  20   6        5.97        5.87      4.64 o 
  -1  20   6       22.20       24.61      5.37 o 
   0  20   6        0.10       -0.77      2.43 o 
   1  20   6       18.53       28.06      4.05 o 
   2  20   6       43.43       35.73      4.84 o 
  -4  21   6       33.04       43.93      8.14 o 
  -3  21   6       69.47       66.48      7.43 o 
  -2  21   6       50.17       46.09      6.62 o 
  -1  21   6       30.57       30.91      6.14 o 
   0  21   6       47.83       41.86     12.49 o 
 -14   1   7      168.29      205.26     16.59 o 
 -13   1   7        2.97        6.64      4.67 o 
 -12   1   7       57.76       48.41      5.45 o 
 -11   1   7       14.95       10.51      3.56 o 
 -10   1   7      904.53      885.05     14.88 o 
  -9   1   7     6263.97     5932.38     61.24 o 
  -8   1   7      635.34      612.86     13.29 o 
  -7   1   7      708.17      655.77     13.23 o 
  -6   1   7      214.44      243.41     10.29 o 
  -5   1   7      369.37      358.16     12.14 o 
  -4   1   7      852.14      978.77     13.92 o 
  -3   1   7      612.44      687.87     11.71 o 
  -2   1   7      815.36      794.34      9.75 o 
  -1   1   7       49.82       53.37      2.42 o 
   0   1   7      249.44      244.52      5.15 o 
   1   1   7       41.80       37.99      2.32 o 
   2   1   7      242.85      236.87      5.49 o 
   3   1   7      652.71      659.71      9.66 o 
   4   1   7       58.29       64.63      4.31 o 
   5   1   7        4.19       -2.87      3.22 o 
   6   1   7      135.26      119.78     11.97 o 
   7   1   7        0.21       -9.52      6.04 o 
   8   1   7        6.64       -4.88      7.33 o 
   9   1   7        6.33        8.96     11.81 o 
 -14   2   7        3.61        1.24      5.75 o 
 -13   2   7       66.97       77.48      6.76 o 
 -12   2   7        1.81        6.85      3.83 o 
 -11   2   7       77.27       66.49      5.58 o 
 -10   2   7        4.28        5.75      3.09 o 
  -9   2   7     3235.00     3097.38     34.40 o 
  -8   2   7      943.15      874.58     14.07 o 
  -7   2   7      381.42      392.72      9.97 o 
  -6   2   7      107.86       96.98      5.23 o 
  -5   2   7      198.59      214.97      5.67 o 
  -4   2   7      218.18      242.99      4.97 o 
  -3   2   7      107.88      127.39      3.76 o 
  -2   2   7        1.98        6.22      1.28 o 
  -1   2   7      118.34      115.95      3.54 o 
   0   2   7      491.56      491.13      7.71 o 
   1   2   7       16.58       13.78      1.84 o 
   2   2   7      148.07      140.84      4.42 o 
   3   2   7        5.32        4.46      1.94 o 
   4   2   7        7.81        9.85      2.56 o 
   5   2   7       94.21       90.07      5.99 o 
   6   2   7       47.34       34.64     10.19 o 
   7   2   7       89.05       87.28     11.35 o 
   8   2   7        6.37        3.35      7.93 o 
   9   2   7       30.90       18.50      9.48 o 
 -14   3   7       50.91       60.05      8.51 o 
 -13   3   7      115.28      118.25      8.09 o 
 -12   3   7      110.97      110.57      7.24 o 
 -11   3   7        5.40        8.20      3.34 o 
 -10   3   7       71.25       62.69      4.56 o 
  -9   3   7       29.08       36.80      3.48 o 
  -8   3   7      655.51      628.86     13.21 o 
  -7   3   7       18.79       19.48      3.99 o 
  -6   3   7      362.99      367.15      9.78 o 
  -5   3   7      245.49      265.22      6.40 o 
  -4   3   7      314.84      297.38     10.19 o 
  -3   3   7       12.98        4.38      1.76 o 
  -2   3   7      440.15      460.64     13.86 o 
  -1   3   7     1386.15     1464.78     15.77 o 
   0   3   7      582.72      664.70      8.92 o 
   1   3   7      241.72      270.20      5.61 o 
   2   3   7        1.34        9.38      1.76 o 
   3   3   7       63.69       66.01      3.48 o 
   4   3   7        3.06        1.75      2.33 o 
   5   3   7        5.48        6.38      3.02 o 
   6   3   7      402.18      421.81     19.24 o 
   7   3   7        1.05       -7.89      8.46 o 
   8   3   7        1.27      -13.23      6.62 o 
   9   3   7        2.51       -8.58      7.68 o 
 -14   4   7        0.28        0.22     14.66 o 
 -13   4   7       67.98       72.31      8.14 o 
 -12   4   7        8.22        9.36      3.89 o 
 -11   4   7       21.43       27.53      4.14 o 
 -10   4   7      300.85      263.88      7.90 o 
  -9   4   7      361.63      323.60      8.24 o 
  -8   4   7      218.21      263.87      9.67 o 
  -7   4   7      148.25      142.54      4.87 o 
  -6   4   7      744.39      731.72     15.02 o 
  -5   4   7      345.10      322.97      7.32 o 
  -4   4   7       26.12       37.18      5.62 o 
  -3   4   7       43.89       63.61      2.81 o 
  -2   4   7      411.21      386.68      5.45 o 
  -1   4   7      708.53      699.54      9.06 o 
   0   4   7      132.96      142.96      3.83 o 
   1   4   7       61.60       66.28      3.07 o 
   2   4   7       78.76       91.94      3.72 o 
   3   4   7        9.21        8.59      2.16 o 
   4   4   7      954.98      943.94     15.60 o 
   5   4   7       93.02       90.90      5.36 o 
   6   4   7       89.25       85.33      7.74 o 
   7   4   7       10.24        7.41      9.59 o 
   8   4   7       93.50      127.54     14.02 o 
   9   4   7        2.26       -5.37      9.09 o 
 -14   5   7      176.12      173.54     11.57 o 
 -13   5   7      781.19      890.62     32.80 o 
 -12   5   7       99.36       90.54      7.45 o 
 -11   5   7       84.78       79.90      5.41 o 
 -10   5   7        9.61        6.76      2.93 o 
  -9   5   7      853.09      870.61     14.33 o 
  -8   5   7      313.28      248.74      6.89 o 
  -7   5   7        4.19        1.53      1.37 o 
  -6   5   7       98.16      112.80      5.79 o 
  -5   5   7       42.79       34.80      2.95 o 
  -4   5   7       65.90       47.34      3.11 o 
  -3   5   7        0.06        0.40      0.89 o 
  -2   5   7      158.38      177.25      4.00 o 
  -1   5   7      232.18      241.95      4.35 o 
   0   5   7      368.84      398.83      6.60 o 
   1   5   7       37.43       35.61      3.57 o 
   2   5   7      196.17      181.07      4.82 o 
   3   5   7       79.90      102.72      4.57 o 
   4   5   7      438.35      434.50      9.82 o 
   5   5   7      821.11      872.31     15.52 o 
   6   5   7      747.97      762.14     19.78 o 
   7   5   7       24.54       12.54     16.24 o 
   8   5   7        4.63        6.75      8.07 o 
 -14   6   7      212.43      205.53     13.52 o 
 -13   6   7       24.21       25.86      6.23 o 
 -12   6   7       25.66       28.56      9.22 o 
 -11   6   7        0.13        1.22      3.30 o 
 -10   6   7       42.53       39.86      3.97 o 
  -9   6   7        4.63        8.27      2.75 o 
  -8   6   7       74.99       92.65      4.64 o 
  -7   6   7        2.02        0.77      1.69 o 
  -6   6   7      509.83      535.47     11.06 o 
  -5   6   7      439.69      513.09     12.31 o 
  -4   6   7        3.77        1.53      1.47 o 
  -3   6   7      557.66      566.74      7.43 o 
  -2   6   7      992.65     1049.24     11.96 o 
  -1   6   7      228.09      196.83      4.74 o 
   0   6   7     1007.12     1035.76     12.51 o 
   1   6   7      431.89      437.29      7.32 o 
   2   6   7       23.62       20.85      2.53 o 
   3   6   7      307.39      337.61      8.32 o 
   4   6   7      162.60      169.96      6.41 o 
   5   6   7      360.46      357.88      9.43 o 
   6   6   7      203.82      215.87      8.63 o 
   7   6   7       78.71       59.26     10.41 o 
   8   6   7       12.70        3.34      8.06 o 
 -14   7   7       18.34       17.89     14.48 o 
 -13   7   7        1.59        7.35      8.59 o 
 -12   7   7        2.62        2.87      5.15 o 
 -11   7   7       73.80       66.83      5.80 o 
 -10   7   7      179.63      196.56     15.07 o 
  -9   7   7      655.15      553.94     10.84 o 
  -8   7   7      277.97      221.52      7.67 o 
  -7   7   7      621.76      569.65      9.29 o 
  -6   7   7      467.08      454.66     11.69 o 
  -5   7   7      524.05      491.18      9.89 o 
  -4   7   7     1411.11     1465.05     26.64 o 
  -3   7   7      895.67      924.32     12.17 o 
  -2   7   7      371.08      403.32      6.11 o 
  -1   7   7      447.12      468.87      7.71 o 
   0   7   7     2095.08     2154.31     29.48 o 
   1   7   7      329.28      320.06      6.79 o 
   2   7   7      476.89      517.74      9.31 o 
   3   7   7        8.22        5.54      2.51 o 
   4   7   7       84.84      101.52      5.58 o 
   5   7   7       93.69       88.72      5.53 o 
   6   7   7       30.99       27.79      5.67 o 
   7   7   7       51.90       69.49      7.86 o 
   8   7   7       82.07       72.13     11.94 o 
 -13   8   7        3.20        7.47      5.22 o 
 -12   8   7        9.22       17.98      9.06 o 
 -11   8   7        7.93        1.96      3.68 o 
 -10   8   7      579.20      516.40     13.89 o 
  -9   8   7        4.52       -0.76      2.90 o 
  -8   8   7      246.18      251.33      7.59 o 
  -7   8   7       30.62       36.99      2.74 o 
  -6   8   7       39.37       26.82      1.89 o 
  -5   8   7      438.30      392.39     12.54 o 
  -4   8   7     1049.27     1022.14     16.99 o 
  -3   8   7     1385.84     1370.58     14.58 o 
  -2   8   7      658.81      618.29      9.28 o 
  -1   8   7      265.66      311.61      7.12 o 
   0   8   7      576.10      537.87     10.24 o 
   1   8   7      119.82      139.19      6.12 o 
   2   8   7      826.47      890.04     13.21 o 
   3   8   7      240.73      252.83      8.20 o 
   4   8   7        1.63       -1.63      2.32 o 
   5   8   7      181.43      187.33      7.20 o 
   6   8   7        0.09       -4.86      2.65 o 
   7   8   7       14.79       25.13      7.19 o 
   8   8   7       12.61       12.04      8.33 o 
 -13   9   7       58.80       47.71      7.65 o 
 -12   9   7        3.61       -2.76      6.34 o 
 -11   9   7        0.68        5.21      3.75 o 
 -10   9   7       74.39       69.37      7.84 o 
  -9   9   7      414.17      347.56     10.60 o 
  -8   9   7       68.51       55.01      5.06 o 
  -7   9   7      102.88       93.49      5.27 o 
  -6   9   7       44.49       31.28      5.04 o 
  -5   9   7        0.03       -0.75      2.46 o 
  -4   9   7      235.30      273.16     11.49 o 
  -3   9   7      236.79      243.64      5.69 o 
  -2   9   7      171.89      190.44      3.98 o 
  -1   9   7      136.24      128.96      4.19 o 
   0   9   7      363.86      391.68      7.39 o 
   1   9   7      105.71      113.27      5.77 o 
   2   9   7      277.07      250.83      8.11 o 
   3   9   7       38.32       27.89      3.16 o 
   4   9   7       16.78       10.95      2.91 o 
   5   9   7       72.52       67.57      5.14 o 
   6   9   7       48.20       42.79      4.60 o 
   7   9   7       19.73       14.33      4.36 o 
   8   9   7        1.23       -6.23      7.32 o 
 -13  10   7        5.24       13.53      6.12 o 
 -12  10   7       10.83       17.34      8.80 o 
 -11  10   7       68.08       58.90      5.98 o 
 -10  10   7       21.25       10.45      3.92 o 
  -9  10   7      185.68      183.30      7.68 o 
  -8  10   7      117.35      112.81      8.34 o 
  -7  10   7       61.39       67.55      5.03 o 
  -6  10   7      206.50      201.52     12.05 o 
  -5  10   7     1031.28     1107.47     22.00 o 
  -4  10   7       10.63        4.79      3.15 o 
  -3  10   7      262.74      270.20      6.53 o 
  -2  10   7      547.89      525.42      7.85 o 
  -1  10   7      358.93      365.72      7.74 o 
   0  10   7       21.56       16.15      2.85 o 
   1  10   7       19.58       15.30      2.36 o 
   2  10   7      224.35      206.15      5.98 o 
   3  10   7       52.62       49.40      4.05 o 
   4  10   7        2.78        3.29      2.59 o 
   5  10   7       49.86       45.87      4.44 o 
   6  10   7        5.06        2.46      4.65 o 
   7  10   7       29.70       33.02      5.05 o 
 -12  11   7       15.81       15.78      4.73 o 
 -11  11   7       18.98       28.99      4.77 o 
 -10  11   7       28.20       39.25      5.47 o 
  -9  11   7       29.91       18.16      4.95 o 
  -8  11   7      115.99      103.97      5.74 o 
  -7  11   7      141.94      148.63      6.92 o 
  -6  11   7        4.17        8.46      3.63 o 
  -5  11   7     2631.02     2507.15     56.37 o 
  -4  11   7       24.20       17.28      4.01 o 
  -3  11   7        0.01       -0.60      2.88 o 
  -2  11   7      237.46      230.43      4.56 o 
  -1  11   7      109.21      112.15      4.47 o 
   0  11   7       90.88       75.86      5.72 o 
   1  11   7       83.20       43.51      3.72 o 
   2  11   7        0.01       -1.90      2.16 o 
   3  11   7       13.42       12.14      2.78 o 
   4  11   7       77.80       60.89      4.72 o 
   5  11   7       90.64      103.44      6.16 o 
   6  11   7        7.39        3.70      3.33 o 
   7  11   7      102.18      114.42      7.98 o 
 -12  12   7        7.65       10.87      4.50 o 
 -11  12   7       38.93       46.72      5.44 o 
 -10  12   7        0.15        4.22      5.54 o 
  -9  12   7        0.08        1.95      2.99 o 
  -8  12   7        2.29        3.98      4.66 o 
  -7  12   7        3.17        0.74      3.58 o 
  -6  12   7      199.34      196.06      9.97 o 
  -5  12   7      263.65      256.95      9.88 o 
  -4  12   7       20.24       22.36      4.28 o 
  -3  12   7       16.87       15.89      3.76 o 
  -2  12   7       44.43       57.63      3.14 o 
  -1  12   7       28.64       34.58      3.18 o 
   0  12   7       69.59       41.38      3.61 o 
   1  12   7       24.70       15.32      2.77 o 
   2  12   7       55.15       53.36      4.45 o 
   3  12   7        6.07        4.57      2.70 o 
   4  12   7       15.68       12.60      3.37 o 
   5  12   7       19.40       20.01      3.96 o 
   6  12   7       38.28       45.20      5.33 o 
   7  12   7        0.24       -0.56      4.21 o 
 -12  13   7      159.20      189.73     18.32 o 
 -11  13   7        1.15       -2.10      5.79 o 
 -10  13   7        2.87       -3.93      5.13 o 
  -9  13   7       15.62       23.10      7.11 o 
  -8  13   7      116.77      102.65      8.03 o 
  -7  13   7        1.84        2.03      6.25 o 
  -6  13   7        0.07       -3.07      2.50 o 
  -5  13   7        0.26       -2.23      4.18 o 
  -4  13   7      176.49      166.49      8.33 o 
  -3  13   7       62.96       57.62      5.65 o 
  -2  13   7        6.28        2.18      3.25 o 
  -1  13   7      237.03      180.73      6.88 o 
   0  13   7      180.33      129.54      5.15 o 
   1  13   7       33.94       31.27      5.58 o 
   2  13   7       25.65       12.39      3.11 o 
   3  13   7        0.46        0.79      2.46 o 
   4  13   7        6.23        8.44      3.31 o 
   5  13   7        1.10        0.36      3.51 o 
   6  13   7      116.80      135.56      9.16 o 
 -11  14   7       61.64       67.48     15.36 o 
 -10  14   7       11.98       33.77      8.37 o 
  -9  14   7       13.09        0.97     10.63 o 
  -8  14   7      134.69      142.35     12.29 o 
  -7  14   7       52.15       44.37      5.89 o 
  -6  14   7       16.03       11.79      3.45 o 
  -5  14   7       12.25        9.79      4.06 o 
  -4  14   7      173.07      181.07      8.92 o 
  -3  14   7        7.04       10.25      3.80 o 
  -2  14   7      564.71      533.00     14.78 o 
  -1  14   7       25.91       32.72      2.74 o 
   0  14   7        0.59        2.79      1.97 o 
   1  14   7        6.83        3.08      2.17 o 
   2  14   7       88.63       91.20      6.34 o 
   3  14   7       17.25       16.05      3.95 o 
   4  14   7        6.07        5.43      5.29 o 
   5  14   7       53.86       64.13      6.62 o 
   6  14   7      110.33      132.55      9.22 o 
 -11  15   7       32.11       44.71     14.37 o 
 -10  15   7       60.84       86.64     14.09 o 
  -9  15   7       27.37       35.98     19.37 o 
  -8  15   7        1.21        4.99      4.37 o 
  -7  15   7       13.19        5.60      7.11 o 
  -6  15   7       12.18       12.93      3.62 o 
  -5  15   7       52.64       43.63      5.67 o 
  -4  15   7       26.09       25.95      7.27 o 
  -3  15   7       54.72       52.03      5.91 o 
  -2  15   7        2.64       -0.55      3.29 o 
  -1  15   7       32.70       21.98      2.91 o 
   0  15   7        2.01        4.21      2.15 o 
   1  15   7       34.09       29.26      3.98 o 
   2  15   7      129.25      126.36      7.19 o 
   3  15   7       99.37      114.09      7.56 o 
   4  15   7      109.32      116.81      8.19 o 
   5  15   7      231.48      263.22     11.06 o 
 -10  16   7       47.67       73.05     11.05 o 
  -9  16   7       33.14       41.17     11.05 o 
  -8  16   7      112.77      133.72      9.63 o 
  -7  16   7      147.53      147.87     19.83 o 
  -6  16   7       17.64       14.04      9.24 o 
  -5  16   7       98.44       99.50      7.85 o 
  -4  16   7      324.32      335.21     12.17 o 
  -3  16   7       16.89       14.03      4.38 o 
  -2  16   7       12.88       13.32      4.32 o 
  -1  16   7       71.73       76.36      4.64 o 
   0  16   7       29.86       30.39      3.24 o 
   1  16   7       11.89        6.84      3.09 o 
   2  16   7       80.92       89.71      6.59 o 
   3  16   7       12.56        9.22      3.77 o 
   4  16   7       22.74       29.90      5.05 o 
   5  16   7        2.30        3.58      4.10 o 
  -9  17   7        0.92       -1.31     11.41 o 
  -8  17   7        0.77       -0.18      7.59 o 
  -7  17   7       25.30       26.32      6.75 o 
  -6  17   7       12.22       10.71     15.02 o 
  -5  17   7      107.13      136.00     10.31 o 
  -4  17   7      127.08      116.76      8.59 o 
  -3  17   7      149.42      143.77      9.06 o 
  -2  17   7        4.43        4.14      3.93 o 
  -1  17   7       36.08       45.01      5.91 o 
   0  17   7       68.16       72.23      5.22 o 
   1  17   7      144.03      132.30      6.39 o 
   2  17   7        1.69        2.98      3.32 o 
   3  17   7       83.03       92.55      7.09 o 
   4  17   7       36.03       32.99      5.27 o 
  -8  18   7       30.16       15.81      7.08 o 
  -7  18   7        0.27       -0.44      5.34 o 
  -6  18   7      113.19       99.52     12.98 o 
  -5  18   7       72.39       76.83      7.43 o 
  -4  18   7       10.19       -1.09      3.99 o 
  -3  18   7      221.09      246.35     11.15 o 
  -2  18   7        0.12       -1.79      3.85 o 
  -1  18   7      261.29      268.95     11.54 o 
   0  18   7       18.67       26.46      3.51 o 
   1  18   7        6.35       11.44      3.12 o 
   2  18   7        1.43        0.30      2.70 o 
   3  18   7        2.05        0.59      3.57 o 
  -7  19   7      123.34      117.09     11.81 o 
  -6  19   7       10.51       10.14     10.49 o 
  -5  19   7       43.93       44.38      6.53 o 
  -4  19   7       92.32      102.36      9.21 o 
  -3  19   7        0.00       -1.45      4.04 o 
  -2  19   7      146.99      136.65      9.57 o 
  -1  19   7        0.87       -1.68      4.25 o 
   0  19   7       19.70       27.07      3.67 o 
   1  19   7        2.14        2.13      3.01 o 
   2  19   7       16.17        8.97      3.87 o 
  -6  20   7       19.29       12.71      7.96 o 
  -5  20   7      419.36      467.28     19.68 o 
  -4  20   7      262.97      299.11     17.34 o 
  -3  20   7        2.01       -7.43      5.05 o 
  -2  20   7       58.16       57.22      7.18 o 
  -1  20   7       27.42       30.64      6.07 o 
   0  20   7       56.93       64.03      4.71 o 
 -14   0   8       21.81       23.10      9.58 o 
 -13   0   8      180.29      195.09     16.96 o 
 -12   0   8       52.72       44.90     10.46 o 
 -11   0   8      347.43      325.10     14.20 o 
 -10   0   8      268.15      254.10     10.15 o 
  -9   0   8     1344.74     1250.49     24.03 o 
  -8   0   8      177.32      174.84     10.92 o 
  -7   0   8      679.80      668.18     26.97 o 
  -6   0   8       96.02      103.07     10.94 o 
  -5   0   8     5205.81     5466.31    142.95 o 
  -4   0   8     1895.83     2261.69     46.35 o 
  -3   0   8     3295.04     3192.61     57.23 o 
  -2   0   8      300.61      274.44      7.97 o 
  -1   0   8      553.74      464.95      9.31 o 
   0   0   8       69.52      102.44      4.68 o 
   1   0   8      452.39      511.93     12.53 o 
   2   0   8     1070.84     1128.59     21.77 o 
   3   0   8      159.20      150.67      7.49 o 
   4   0   8       37.98       33.47      4.56 o 
   5   0   8        6.41       -8.71      6.67 o 
   6   0   8       13.49        6.27      9.03 o 
   7   0   8      271.69      276.87     24.51 o 
   8   0   8       30.91       17.72     12.69 o 
 -14   1   8        1.72        2.18      5.07 o 
 -13   1   8      283.61      339.55     11.53 o 
 -12   1   8       24.45       22.29      4.34 o 
 -11   1   8      319.02      327.65     10.10 o 
 -10   1   8        4.29        4.01      2.70 o 
  -9   1   8      684.38      605.39     11.73 o 
  -8   1   8       15.50       21.04      4.07 o 
  -7   1   8      158.24      112.73      8.63 o 
  -6   1   8       89.11      110.01      8.24 o 
  -5   1   8      375.17      450.11     10.85 o 
  -4   1   8      454.34      512.86      9.25 o 
  -3   1   8        2.23        4.73      1.33 o 
  -2   1   8        7.59        9.20      1.44 o 
  -1   1   8      436.46      457.93      7.12 o 
   0   1   8      420.14      521.39      7.93 o 
   1   1   8     1003.15      994.24     13.38 o 
   2   1   8      411.73      411.97      9.52 o 
   3   1   8      152.49      135.53      5.01 o 
   4   1   8        2.81        0.42      2.60 o 
   5   1   8       30.79       30.30      7.22 o 
   6   1   8      151.08      135.67     12.66 o 
   7   1   8       21.86       22.81      8.62 o 
   8   1   8        8.76       12.67     11.31 o 
 -14   2   8        5.93        7.91      6.83 o 
 -13   2   8       81.68       75.98      6.80 o 
 -12   2   8       43.08       46.67      5.27 o 
 -11   2   8       67.15       60.31      5.16 o 
 -10   2   8       91.91       77.10      4.99 o 
  -9   2   8      457.82      475.77     10.34 o 
  -8   2   8      442.56      425.15     11.00 o 
  -7   2   8        0.90        0.33      7.56 o 
  -6   2   8      438.24      435.41     14.52 o 
  -5   2   8     1241.96     1308.60     19.04 o 
  -4   2   8     2137.40     2139.89     26.98 o 
  -3   2   8       68.40       55.37      2.65 o 
  -2   2   8      189.28      192.46      4.29 o 
  -1   2   8     2969.47     3034.13     32.00 o 
   0   2   8        1.48        5.68      1.63 o 
   1   2   8      922.77      920.07     13.72 o 
   2   2   8      703.50      680.36     10.94 o 
   3   2   8       54.09       56.33      4.71 o 
   4   2   8       90.65       91.25      7.12 o 
   5   2   8       80.57       78.99      8.18 o 
   6   2   8       28.79       28.38      7.81 o 
   7   2   8      134.78      127.98     16.86 o 
   8   2   8       26.78        2.34      8.22 o 
 -14   3   8        0.12        0.23      4.21 o 
 -13   3   8      292.49      322.82     11.38 o 
 -12   3   8       86.40       90.99      6.58 o 
 -11   3   8      126.97      140.96      6.45 o 
 -10   3   8       69.67       72.51      4.86 o 
  -9   3   8      393.91      397.57      9.83 o 
  -8   3   8      545.27      501.01     12.11 o 
  -7   3   8      578.10      616.60     28.80 o 
  -6   3   8       43.01       48.77      4.45 o 
  -5   3   8       39.09       45.92      3.27 o 
  -4   3   8      444.38      458.73     11.47 o 
  -3   3   8      371.67      446.37      7.10 o 
  -2   3   8       33.92       39.16      2.47 o 
  -1   3   8       84.97       85.73      3.75 o 
   0   3   8        2.00        1.76      1.18 o 
   1   3   8      577.12      568.17      9.25 o 
   2   3   8      373.56      414.62      7.51 o 
   3   3   8      123.65      119.83      5.60 o 
   4   3   8       28.56       33.43      4.20 o 
   5   3   8      201.29      201.30     10.17 o 
   6   3   8        7.67        1.50      6.37 o 
   7   3   8      224.08      256.69     16.94 o 
   8   3   8       15.86        7.85      8.41 o 
 -14   4   8        1.86       -2.22      6.24 o 
 -13   4   8      141.88      155.84      8.72 o 
 -12   4   8       12.58        7.12      5.18 o 
 -11   4   8        1.35       -0.39      2.81 o 
 -10   4   8      240.11      216.49      7.41 o 
  -9   4   8      356.25      362.20      8.87 o 
  -8   4   8      711.48      633.93     13.81 o 
  -7   4   8      267.41      258.72      9.56 o 
  -6   4   8      191.37      206.34      6.95 o 
  -5   4   8       51.60       58.85      4.42 o 
  -4   4   8      699.74      728.92     11.11 o 
  -3   4   8       48.39       36.68      2.13 o 
  -2   4   8       66.72       75.27      3.18 o 
  -1   4   8      745.45      766.62     10.10 o 
   0   4   8       96.20       87.84      3.48 o 
   1   4   8      321.52      324.54      6.38 o 
   2   4   8      199.90      216.46      5.68 o 
   3   4   8       93.01       88.37      4.57 o 
   4   4   8       78.40       77.05      5.69 o 
   5   4   8      289.56      308.95     10.26 o 
   6   4   8      182.10      200.65     14.95 o 
   7   4   8        6.28       -2.44      6.78 o 
   8   4   8       22.86       12.21      8.80 o 
 -14   5   8       38.35       44.93      7.65 o 
 -13   5   8       79.10       82.98      8.30 o 
 -12   5   8       44.02       54.97      5.48 o 
 -11   5   8        4.89        4.34      3.10 o 
 -10   5   8       77.62       88.99      5.19 o 
  -9   5   8     1690.07     1565.00     22.01 o 
  -8   5   8     1012.68     1019.78     15.69 o 
  -7   5   8        8.88       18.22      4.11 o 
  -6   5   8       39.74       37.14      3.14 o 
  -5   5   8     1153.81     1061.36     33.17 o 
  -4   5   8      442.79      459.81      8.14 o 
  -3   5   8      362.36      336.39      7.58 o 
  -2   5   8        0.12        1.28      0.82 o 
  -1   5   8      837.97      788.06     10.39 o 
   0   5   8       15.38       18.24      2.04 o 
   1   5   8       35.53       42.73      2.88 o 
   2   5   8        0.12        4.71      2.07 o 
   3   5   8       52.63       54.39      4.11 o 
   4   5   8      778.04      783.85     18.81 o 
   5   5   8       65.10       68.05      7.46 o 
   6   5   8      134.16      134.77      9.70 o 
   7   5   8        0.14       -8.78      6.59 o 
   8   5   8        5.03       -6.16     12.44 o 
 -14   6   8       77.39      139.87     28.74 o 
 -13   6   8        0.10       -4.71      4.25 o 
 -12   6   8      101.05      111.97      9.15 o 
 -11   6   8        1.96        3.37      2.88 o 
 -10   6   8      296.96      298.40      8.37 o 
  -9   6   8      616.69      590.78     12.79 o 
  -8   6   8      345.97      304.73      7.58 o 
  -7   6   8       95.78       95.25      6.52 o 
  -6   6   8       12.62       12.79      2.11 o 
  -5   6   8       32.05       20.66      4.30 o 
  -4   6   8        1.39        1.18      1.18 o 
  -3   6   8       79.44       88.47      3.03 o 
  -2   6   8       82.65       77.50      3.98 o 
  -1   6   8      174.17      167.15      5.32 o 
   0   6   8       40.92       43.05      2.71 o 
   1   6   8     1208.73     1263.15     16.72 o 
   2   6   8      454.53      458.45      8.97 o 
   3   6   8      232.09      251.26      7.50 o 
   4   6   8       95.71      102.29      5.72 o 
   5   6   8        1.84       -0.78      3.08 o 
   6   6   8       60.52       69.14     11.28 o 
   7   6   8       66.28       58.19     10.31 o 
   8   6   8        0.63      -13.07      6.54 o 
 -14   7   8      109.19      117.42     15.08 o 
 -13   7   8        9.84       11.81     10.16 o 
 -12   7   8        0.73       -0.60     13.04 o 
 -11   7   8        7.65        4.31      3.81 o 
 -10   7   8       47.88       63.74      5.26 o 
  -9   7   8      472.21      377.92     15.54 o 
  -8   7   8        1.79       -0.45      2.17 o 
  -7   7   8       19.13       15.47      3.12 o 
  -6   7   8      327.75      285.72      8.14 o 
  -5   7   8        1.93        6.44      1.86 o 
  -4   7   8       67.93       67.09      6.94 o 
  -3   7   8       88.64       87.22      3.39 o 
  -2   7   8      231.52      211.75      6.73 o 
  -1   7   8      174.91      197.41      5.94 o 
   0   7   8       83.52       99.36      4.20 o 
   1   7   8      304.66      329.41      7.36 o 
   2   7   8     1164.80     1210.05     16.72 o 
   3   7   8       52.69       50.95      4.15 o 
   4   7   8      200.70      206.26      7.26 o 
   5   7   8      105.09      116.23      6.42 o 
   6   7   8      166.39      149.03     16.09 o 
   7   7   8        3.50       -8.29      6.40 o 
 -13   8   8       30.99       45.16      7.43 o 
 -12   8   8       44.39       52.10      6.14 o 
 -11   8   8        6.35        6.21      3.82 o 
 -10   8   8       80.37       44.88      5.14 o 
  -9   8   8      511.01      417.94     11.71 o 
  -8   8   8      264.73      248.82      7.29 o 
  -7   8   8      443.31      374.11      7.11 o 
  -6   8   8      953.89      890.32     14.36 o 
  -5   8   8       86.31       67.10      6.95 o 
  -4   8   8     2304.88     2155.86     32.13 o 
  -3   8   8      860.66      806.75      9.43 o 
  -2   8   8        1.24       -0.74      1.33 o 
  -1   8   8      532.05      510.99     13.79 o 
   0   8   8      691.68      669.77     10.67 o 
   1   8   8      504.66      526.36      9.56 o 
   2   8   8      934.46     1024.70     14.97 o 
   3   8   8        1.68        0.48      2.50 o 
   4   8   8       33.68       35.57      5.28 o 
   5   8   8       35.72       40.12      4.39 o 
   6   8   8       38.24       38.45      5.37 o 
   7   8   8        0.20       -4.69      4.50 o 
 -13   9   8       65.38       70.45     15.71 o 
 -12   9   8      252.31      268.66     16.25 o 
 -11   9   8        0.78       -2.94      6.56 o 
 -10   9   8        0.02        6.67      3.28 o 
  -9   9   8       42.46       40.46      4.48 o 
  -8   9   8       29.87       13.65      2.86 o 
  -7   9   8       24.03       17.98      2.06 o 
  -6   9   8      559.62      548.32     14.45 o 
  -5   9   8     3730.94     3719.57     46.94 o 
  -4   9   8     2295.55     2274.82     47.73 o 
  -3   9   8       80.57       89.21      3.92 o 
  -2   9   8       76.35       73.13      3.39 o 
  -1   9   8        8.28        5.29      1.76 o 
   0   9   8     1158.46     1087.12     14.95 o 
   1   9   8      917.29      905.47     13.51 o 
   2   9   8      207.68      220.25      6.89 o 
   3   9   8       19.12       21.24      3.22 o 
   4   9   8       34.20       33.61      3.87 o 
   5   9   8        2.39        1.94      3.03 o 
   6   9   8       20.34       25.76      4.97 o 
   7   9   8        5.59       -3.39      4.70 o 
 -13  10   8       34.54       53.44      7.52 o 
 -12  10   8       10.60        8.39      5.36 o 
 -11  10   8        2.02        0.53      4.17 o 
 -10  10   8       10.14       10.64      3.46 o 
  -9  10   8       50.87       58.22      7.59 o 
  -8  10   8       13.11       16.37      2.90 o 
  -7  10   8        0.21        2.78      3.24 o 
  -6  10   8     2316.33     2272.54     64.89 o 
  -5  10   8      268.55      265.12     16.59 o 
  -4  10   8      154.00      143.43      5.55 o 
  -3  10   8      482.56      469.81      8.18 o 
  -2  10   8      128.18      135.33      4.74 o 
  -1  10   8      133.82      118.01      7.76 o 
   0  10   8      277.44      253.99      6.29 o 
   1  10   8      254.86      226.80      7.01 o 
   2  10   8      222.01      208.37      6.77 o 
   3  10   8        7.18        1.20      2.42 o 
   4  10   8        1.96        1.56      3.22 o 
   5  10   8       43.43       44.98      4.77 o 
   6  10   8       27.67       29.16      4.50 o 
   7  10   8       45.85       55.61      7.57 o 
 -12  11   8        3.68        2.86     10.26 o 
 -11  11   8       10.95        5.52      6.21 o 
 -10  11   8       15.41       14.73      4.53 o 
  -9  11   8       28.07       35.25      3.92 o 
  -8  11   8      172.53      148.24     12.30 o 
  -7  11   8       93.85       94.86      6.13 o 
  -6  11   8       37.97       54.54      5.79 o 
  -5  11   8        6.49        3.06      3.13 o 
  -4  11   8       79.84       65.00      5.88 o 
  -3  11   8       97.35      104.85      4.26 o 
  -2  11   8       46.44       50.40      3.06 o 
  -1  11   8      528.06      497.04      9.77 o 
   0  11   8        9.15        6.33      2.41 o 
   1  11   8       79.65       83.52      4.88 o 
   2  11   8        6.69        3.22      2.47 o 
   3  11   8        2.82       -0.74      2.60 o 
   4  11   8        0.00       -0.12      2.84 o 
   5  11   8       47.54       50.97      6.48 o 
   6  11   8       28.12       22.37      5.90 o 
 -12  12   8       31.36       34.14      9.30 o 
 -11  12   8       11.78       13.12      6.28 o 
 -10  12   8       78.50       93.03      5.98 o 
  -9  12   8      103.00       81.97     12.74 o 
  -8  12   8       68.56       51.00      8.71 o 
  -7  12   8        1.61        0.92      2.69 o 
  -6  12   8        0.26        1.50      3.02 o 
  -5  12   8       64.88       51.14      5.51 o 
  -4  12   8       47.36       41.04      5.18 o 
  -3  12   8      143.38      130.64      8.83 o 
  -2  12   8       80.35       66.40      3.43 o 
  -1  12   8      405.37      400.53     10.18 o 
   0  12   8      427.76      381.73      8.75 o 
   1  12   8      218.31      215.38      6.83 o 
   2  12   8       47.32       43.67      4.79 o 
   3  12   8        1.37       -3.99      2.52 o 
   4  12   8       31.53       29.97      4.27 o 
   5  12   8       41.20       43.56      5.10 o 
   6  12   8        5.20        4.72      3.74 o 
 -12  13   8       85.58      107.47      9.46 o 
 -11  13   8      100.58      115.14      7.43 o 
 -10  13   8        0.00        5.77      5.15 o 
  -9  13   8       14.03       12.94     17.66 o 
  -8  13   8      255.69      235.50     16.07 o 
  -7  13   8      235.13      245.48      9.03 o 
  -6  13   8       45.86       38.96      5.21 o 
  -5  13   8       73.90       63.90      6.21 o 
  -4  13   8      724.94      700.55     17.49 o 
  -3  13   8        7.40       12.15      4.03 o 
  -2  13   8        0.04       -0.45      1.72 o 
  -1  13   8      163.37      133.48      6.01 o 
   0  13   8       37.18       37.83      3.76 o 
   1  13   8        1.47        1.80      2.34 o 
   2  13   8       30.62       21.62      3.42 o 
   3  13   8       28.23       34.39      4.29 o 
   4  13   8      132.50      160.06      7.99 o 
   5  13   8      159.53      176.17      9.97 o 
 -11  14   8       31.20       42.10      4.56 o 
 -10  14   8        4.54        6.61     10.87 o 
  -9  14   8      217.34      229.25     15.30 o 
  -8  14   8       12.65       10.57     10.62 o 
  -7  14   8        0.77       -3.00      3.28 o 
  -6  14   8        3.80        0.94      3.56 o 
  -5  14   8        3.04        4.87      3.71 o 
  -4  14   8        3.18        0.59      3.93 o 
  -3  14   8        6.47       -2.30      3.14 o 
  -2  14   8        4.49        1.29      5.21 o 
  -1  14   8       26.61       24.94      2.71 o 
   0  14   8        5.11        3.02      2.29 o 
   1  14   8       95.60       75.44      5.18 o 
   2  14   8       45.22       60.40      5.69 o 
   3  14   8       14.95       21.47      4.33 o 
   4  14   8      216.74      230.88     16.65 o 
   5  14   8       28.04       14.86      4.89 o 
 -11  15   8       23.53       20.38      8.44 o 
 -10  15   8       72.09       68.89     10.53 o 
  -9  15   8      165.41      177.96     22.39 o 
  -8  15   8      215.27      218.19     12.18 o 
  -7  15   8       17.41       18.80      4.77 o 
  -6  15   8        2.08        1.16      3.89 o 
  -5  15   8        6.09        6.44      3.94 o 
  -4  15   8        6.57        2.85      5.23 o 
  -3  15   8       60.08       56.15      6.35 o 
  -2  15   8       96.69       99.29      7.77 o 
  -1  15   8      157.46      152.55      5.97 o 
   0  15   8       63.76       65.74      4.79 o 
   1  15   8       29.06       21.84      3.88 o 
   2  15   8        8.87        6.33      3.40 o 
   3  15   8      175.30      204.94      9.21 o 
   4  15   8       17.38       23.46      6.69 o 
 -10  16   8       49.99       65.88     12.41 o 
  -9  16   8      352.01      376.78     39.87 o 
  -8  16   8       20.03       29.61      7.52 o 
  -7  16   8        0.63       -3.75      7.80 o 
  -6  16   8        4.52        4.23      3.40 o 
  -5  16   8      156.57      175.38     15.08 o 
  -4  16   8        0.02       -0.11      3.81 o 
  -3  16   8       25.71       26.98      6.08 o 
  -2  16   8       61.40       35.68      5.59 o 
  -1  16   8       15.22       17.83      2.88 o 
   0  16   8       41.83       33.73      3.55 o 
   1  16   8       43.25       55.32      8.24 o 
   2  16   8        2.34        0.20      3.17 o 
   3  16   8       23.20       23.85      4.74 o 
   4  16   8      131.68      146.29      8.99 o 
  -9  17   8       25.54       21.99     13.42 o 
  -8  17   8       13.40       14.84      6.47 o 
  -7  17   8        1.45        2.69      5.45 o 
  -6  17   8       68.89       73.64     12.45 o 
  -5  17   8      117.47      106.76      9.30 o 
  -4  17   8      356.16      388.15     14.00 o 
  -3  17   8       42.58       32.52      5.77 o 
  -2  17   8        4.25        7.42      6.28 o 
  -1  17   8        1.77       -2.16      4.54 o 
   0  17   8        0.02       -1.92      2.27 o 
   1  17   8        0.03       -1.65      2.48 o 
   2  17   8        0.41        5.11      4.16 o 
   3  17   8       99.76      111.93      8.04 o 
  -8  18   8       20.48       14.70      7.25 o 
  -7  18   8        4.51        6.65      6.31 o 
  -6  18   8        0.82       -9.51      4.76 o 
  -5  18   8        3.46        5.70      4.70 o 
  -4  18   8        0.26        2.03      4.21 o 
  -3  18   8       81.23       89.65      8.19 o 
  -2  18   8       27.06       28.29      5.99 o 
  -1  18   8        1.26        1.11      3.94 o 
   0  18   8        2.83        3.14      2.78 o 
   1  18   8       63.41       72.38      5.34 o 
   2  18   8       39.10       42.49      4.63 o 
  -7  19   8        0.12       -1.70      5.61 o 
  -6  19   8       16.84       17.29      6.75 o 
  -5  19   8       12.42       16.27      5.53 o 
  -4  19   8       18.45       16.92      6.04 o 
  -3  19   8       52.28       50.53      6.96 o 
  -2  19   8       82.73       64.40      7.65 o 
  -1  19   8       33.94       29.29      6.06 o 
   0  19   8       47.04       48.90      5.53 o 
   1  19   8       18.87       24.41      4.34 o 
  -5  20   8       14.59        8.71      7.52 o 
  -4  20   8       59.68       56.16      7.59 o 
  -3  20   8       29.47       32.05      6.35 o 
  -2  20   8        7.76        1.14      4.60 o 
  -1  20   8        9.26        1.82      5.22 o 
 -14   1   9       22.80       26.53      5.51 o 
 -13   1   9      189.94      225.55      9.81 o 
 -12   1   9        4.68        9.14      4.66 o 
 -11   1   9      103.84       95.87      6.26 o 
 -10   1   9       21.11       19.95      3.15 o 
  -9   1   9        2.97        3.31      3.78 o 
  -8   1   9      217.03      204.81      9.65 o 
  -7   1   9      110.80      102.30      8.70 o 
  -6   1   9      273.29      290.50     27.63 o 
  -5   1   9      369.00      418.29     32.05 o 
  -4   1   9     1800.41     1908.79     33.56 o 
  -3   1   9       11.75       11.02      2.19 o 
  -2   1   9       20.07       19.60      2.10 o 
  -1   1   9       49.67       52.55      3.20 o 
   0   1   9      191.15      200.85      5.52 o 
   1   1   9      406.42      411.91      8.25 o 
   2   1   9      185.86      201.29      7.05 o 
   3   1   9       45.50       49.89      3.73 o 
   4   1   9        0.06        4.15      3.10 o 
   5   1   9       60.06       66.69      9.57 o 
   6   1   9      155.24      175.65     15.08 o 
   7   1   9      341.84      350.82     19.93 o 
 -14   2   9       15.14       13.44      5.59 o 
 -13   2   9      103.63      105.76      7.41 o 
 -12   2   9       39.04       34.16      4.70 o 
 -11   2   9       39.20       46.48      4.63 o 
 -10   2   9        2.66        6.19      2.65 o 
  -9   2   9     1136.57     1094.16     20.32 o 
  -8   2   9      437.73      387.37     12.46 o 
  -7   2   9       15.81        4.85      5.15 o 
  -6   2   9      168.25      175.06     11.21 o 
  -5   2   9      143.63      148.00      9.15 o 
  -4   2   9       49.31       82.71      5.61 o 
  -3   2   9       22.21       16.78      2.14 o 
  -2   2   9      118.31      115.37      8.21 o 
  -1   2   9       13.49       20.90      2.54 o 
   0   2   9       86.29       77.58      4.64 o 
   1   2   9       14.92       26.74      3.05 o 
   2   2   9      433.73      428.40      9.48 o 
   3   2   9       95.67       94.61      6.02 o 
   4   2   9      136.86      136.82      7.39 o 
   5   2   9      107.58      102.40     11.16 o 
   6   2   9      248.86      274.33     17.14 o 
   7   2   9       52.23       47.40     12.90 o 
 -14   3   9        3.32       10.52      4.49 o 
 -13   3   9       68.82       86.86      7.71 o 
 -12   3   9      152.75      186.14      8.81 o 
 -11   3   9        2.01        3.30      2.99 o 
 -10   3   9      262.81      271.54      7.32 o 
  -9   3   9       56.74       80.33      6.13 o 
  -8   3   9     1137.40     1133.89     23.45 o 
  -7   3   9      212.04      191.16     20.93 o 
  -6   3   9      180.30      194.84     19.84 o 
  -5   3   9       35.57       33.90      5.72 o 
  -4   3   9      420.65      443.85     14.41 o 
  -3   3   9      340.82      337.42      6.95 o 
  -2   3   9      696.21      689.13     10.94 o 
  -1   3   9      445.10      399.65      7.99 o 
   0   3   9      401.56      397.60      9.41 o 
   1   3   9      182.37      184.64      5.60 o 
   2   3   9       16.46       20.18      2.71 o 
   3   3   9      227.27      242.88      7.58 o 
   4   3   9      708.32      746.78     19.04 o 
   5   3   9       48.91       50.75      6.60 o 
   6   3   9      219.15      211.55     15.72 o 
   7   3   9       53.99       78.50     11.99 o 
 -14   4   9      133.31      161.52     11.24 o 
 -13   4   9      174.54      207.43     12.17 o 
 -12   4   9      191.96      192.29     13.96 o 
 -11   4   9        4.97        0.77      2.84 o 
 -10   4   9      379.20      336.35      8.83 o 
  -9   4   9      808.74      789.71     13.84 o 
  -8   4   9     1270.00     1314.01     26.10 o 
  -7   4   9      312.16      349.39     14.41 o 
  -6   4   9       29.54       30.92      6.08 o 
  -5   4   9        9.38        9.07      3.54 o 
  -4   4   9        2.45        0.69      1.30 o 
  -3   4   9      309.00      138.18      7.91 o 
  -2   4   9      424.58      509.41      9.09 o 
  -1   4   9       60.32       61.82      3.43 o 
   0   4   9       56.56       50.68      3.08 o 
   1   4   9        6.53        4.14      2.03 o 
   2   4   9       40.06       32.61      3.48 o 
   3   4   9      339.61      350.39     12.98 o 
   4   4   9        0.00       -0.29      2.89 o 
   5   4   9       38.39       38.48      5.90 o 
   6   4   9       30.43       40.67      8.99 o 
   7   4   9        0.11       -6.26      6.88 o 
 -14   5   9       62.98       52.02      7.56 o 
 -13   5   9       49.18       64.84      7.63 o 
 -12   5   9        0.52        5.77      5.03 o 
 -11   5   9      117.11      132.79      6.56 o 
 -10   5   9      405.42      376.31     10.20 o 
  -9   5   9      530.91      459.68      9.99 o 
  -8   5   9     2583.53     2421.92     41.89 o 
  -7   5   9      603.04      543.93     18.12 o 
  -6   5   9       11.53        3.46      4.65 o 
  -5   5   9      125.00      127.02      7.60 o 
  -4   5   9      630.01      632.72     35.55 o 
  -3   5   9       26.84       19.41      2.56 o 
  -2   5   9       11.21       15.65      1.98 o 
  -1   5   9        4.50        3.40      1.54 o 
   0   5   9      187.85      177.48      4.90 o 
   1   5   9        8.00        4.68      2.16 o 
   2   5   9        0.09        1.23      2.32 o 
   3   5   9      229.67      256.03      8.98 o 
   4   5   9      140.61      143.91      7.39 o 
   5   5   9        0.06       -0.48      3.98 o 
   6   5   9       17.57       28.11      8.13 o 
   7   5   9       80.84       62.56     11.52 o 
 -14   6   9      146.51      175.97     22.03 o 
 -13   6   9        4.49       12.07      9.11 o 
 -12   6   9       53.98       64.88     10.52 o 
 -11   6   9       29.32       35.99      4.23 o 
 -10   6   9       67.15       68.68      4.68 o 
  -9   6   9      826.17      794.75     13.81 o 
  -8   6   9      147.70      157.87     15.07 o 
  -7   6   9        4.57       -2.80      3.22 o 
  -6   6   9      187.31      192.81     13.87 o 
  -4   6   9        3.74        1.75      1.81 o 
  -3   6   9      315.40      283.86      7.24 o 
  -2   6   9       68.01       53.40      3.61 o 
  -1   6   9        0.56       -1.73      1.34 o 
   0   6   9        0.79        0.06      1.59 o 
   1   6   9     1478.99     1461.89     19.20 o 
   2   6   9      150.45      132.41      5.36 o 
   3   6   9       94.99       99.07      9.60 o 
   4   6   9        0.29       -2.34      2.89 o 
   5   6   9      102.74      113.67     11.47 o 
   6   6   9       23.37       17.13      6.77 o 
   7   6   9        2.78      -11.16      6.39 o 
 -14   7   9       40.30       45.32      9.17 o 
 -13   7   9       38.78       36.61      6.89 o 
 -12   7   9        7.75        6.03      4.95 o 
 -11   7   9      302.64      276.38     10.74 o 
 -10   7   9        1.04        0.60      2.73 o 
  -9   7   9       67.20       83.83      4.79 o 
  -8   7   9      545.09      534.22     14.44 o 
  -7   7   9       63.77       71.70      6.13 o 
  -6   7   9      125.16       81.48      6.26 o 
  -5   7   9     1223.01     1103.29     18.63 o 
  -4   7   9     1631.42     1616.00     22.59 o 
  -3   7   9       14.46       12.04      2.57 o 
  -2   7   9        2.69        5.87      2.12 o 
  -1   7   9     1054.87     1036.62     13.26 o 
   0   7   9        8.81        7.43      2.16 o 
   1   7   9      316.17      321.92      7.59 o 
   2   7   9        5.72        4.73      2.58 o 
   3   7   9      101.00       93.57      6.31 o 
   4   7   9        0.06       -3.47      2.90 o 
   5   7   9       49.44       50.27      5.64 o 
   6   7   9       10.96       -4.36      4.19 o 
   7   7   9       39.18       34.44     13.09 o 
 -13   8   9        0.21       10.46      5.24 o 
 -12   8   9       86.87      105.10     10.38 o 
 -11   8   9      560.85      544.70     15.00 o 
 -10   8   9       51.11       51.03      5.32 o 
  -9   8   9      239.80      240.31      8.90 o 
  -8   8   9      192.32      216.05      7.70 o 
  -7   8   9       53.76       55.15      7.59 o 
  -6   8   9      433.27      413.31     12.87 o 
  -5   8   9     1486.62     1525.87     22.56 o 
  -4   8   9     2070.19     2115.80     31.75 o 
  -3   8   9       19.70       27.97      2.49 o 
  -2   8   9      367.35      397.35      7.72 o 
  -1   8   9       23.54       27.85      2.75 o 
   0   8   9      371.07      348.49      7.63 o 
   1   8   9      161.42      153.13      5.57 o 
   2   8   9       30.51       24.79      3.30 o 
   3   8   9       51.10       59.03      4.75 o 
   4   8   9        9.45       10.35      4.81 o 
   5   8   9       29.95       40.28      5.35 o 
   6   8   9        6.58       11.21      5.22 o 
 -13   9   9       80.28       80.95      8.46 o 
 -12   9   9        0.18       -1.08      5.58 o 
 -11   9   9       10.84       16.37      4.31 o 
 -10   9   9       13.00       15.78      4.00 o 
  -9   9   9       22.29       18.39      8.23 o 
  -8   9   9       85.00       74.32      4.80 o 
  -7   9   9        7.73       25.93     12.13 o 
  -6   9   9      156.43      171.37      7.97 o 
  -5   9   9     1319.86     1250.41     19.35 o 
  -4   9   9     1592.14     1686.80     30.66 o 
  -3   9   9      752.68      733.76     11.14 o 
  -2   9   9      175.84      167.94      5.02 o 
  -1   9   9      135.63      143.22      4.88 o 
   0   9   9      136.14      126.93      5.00 o 
   1   9   9        3.24        0.40      2.09 o 
   2   9   9      125.02      118.74      6.04 o 
   3   9   9       30.14       21.79      3.47 o 
   4   9   9        2.15       -0.93      2.73 o 
   5   9   9       19.67       28.83      4.81 o 
   6   9   9        6.34       -2.37      4.28 o 
 -13  10   9       16.23       20.80     12.82 o 
 -12  10   9       85.66       77.14      6.81 o 
 -11  10   9       10.33       15.45      4.15 o 
 -10  10   9       10.48       12.08      5.54 o 
  -9  10   9      115.28      128.86     15.51 o 
  -8  10   9       19.13       21.06      3.50 o 
  -7  10   9        8.41       11.69     10.78 o 
  -6  10   9        3.28       -2.26      2.81 o 
  -5  10   9      173.76      169.32      5.39 o 
  -4  10   9      187.16      178.01     11.94 o 
  -3  10   9      396.06      388.04      8.18 o 
  -2  10   9      385.52      377.75      9.43 o 
  -1  10   9      175.63      155.74      5.62 o 
   0  10   9       59.62       88.39      4.94 o 
   1  10   9        4.74        7.42      2.66 o 
   2  10   9       22.40       27.97      3.48 o 
   3  10   9       49.67       40.02      4.31 o 
   4  10   9        2.74       -0.80      2.96 o 
   5  10   9        5.05       -4.13      3.39 o 
   6  10   9        7.68        1.18      5.01 o 
 -12  11   9        4.97        3.35     12.70 o 
 -11  11   9       22.87       31.45     10.78 o 
 -10  11   9        1.29        0.59      3.69 o 
  -9  11   9       24.16       12.89      5.72 o 
  -8  11   9      425.18      394.07     16.28 o 
  -7  11   9        7.14       -0.77      4.35 o 
  -6  11   9       94.01       96.27      8.45 o 
  -5  11   9      362.81      377.80     12.43 o 
  -4  11   9      170.74      179.85      8.97 o 
  -3  11   9       34.83       43.86      3.09 o 
  -2  11   9      403.79      389.79      8.61 o 
  -1  11   9      231.47      192.43      6.27 o 
   0  11   9      225.04      250.28      7.36 o 
   1  11   9      140.44      137.83      6.02 o 
   2  11   9      186.90      160.35      7.04 o 
   3  11   9      302.34      306.28      9.93 o 
   4  11   9        5.99        8.03      5.08 o 
   5  11   9        0.83        3.26      4.70 o 
 -12  12   9        5.02        3.90      3.96 o 
 -11  12   9       14.98       13.30      5.95 o 
 -10  12   9       13.08       11.71      4.00 o 
  -9  12   9       20.53       20.00     11.94 o 
  -8  12   9      122.68       88.33     15.97 o 
  -7  12   9       52.86       40.17      7.28 o 
  -6  12   9        0.01       -0.52      3.24 o 
  -5  12   9      149.59      153.33      8.66 o 
  -4  12   9      319.03      295.50     13.40 o 
  -3  12   9      307.48      327.53     10.27 o 
  -2  12   9       26.85       17.69      2.49 o 
  -1  12   9      110.84      107.66      5.15 o 
   0  12   9        7.57        8.74      2.61 o 
   1  12   9      238.94      234.01      8.03 o 
   2  12   9        2.00       -1.77      2.52 o 
   3  12   9      130.53      124.20      7.26 o 
   4  12   9       27.85       27.22      4.51 o 
   5  12   9       31.34       40.42      5.36 o 
 -12  13   9       23.46       14.39      3.89 o 
 -11  13   9        0.00        2.47     11.89 o 
 -10  13   9      135.60      137.09     19.70 o 
  -9  13   9       27.74       26.08     11.69 o 
  -8  13   9        0.06        0.19      5.71 o 
  -7  13   9        0.03       -2.61      3.34 o 
  -6  13   9        1.09       -1.62      5.27 o 
  -5  13   9       54.05       54.79      6.30 o 
  -4  13   9       48.72       42.85      5.72 o 
  -3  13   9        1.72       -0.75      4.52 o 
  -2  13   9       45.11       48.94      3.51 o 
  -1  13   9       30.16       34.01      4.14 o 
   0  13   9        5.45        0.50      2.26 o 
   1  13   9       11.48       13.99      3.08 o 
   2  13   9        0.05       -1.77      2.68 o 
   3  13   9       28.68       29.59      4.85 o 
   4  13   9        1.60        3.39      3.51 o 
 -11  14   9        1.93        4.44     14.90 o 
 -10  14   9       82.04      105.37     12.39 o 
  -9  14   9       15.86       15.98     12.87 o 
  -8  14   9      175.79      170.36     13.41 o 
  -7  14   9        2.86        5.43      3.46 o 
  -6  14   9      110.17      109.13      9.51 o 
  -5  14   9      177.52      179.02     10.15 o 
  -4  14   9        9.82        3.95      3.74 o 
  -3  14   9        2.02        0.75      3.65 o 
  -2  14   9       27.74       22.67      2.69 o 
  -1  14   9       34.76       37.14      3.14 o 
   0  14   9       25.61       21.14      3.27 o 
   1  14   9       34.34       35.41      4.11 o 
   2  14   9        0.11        0.73      2.74 o 
   3  14   9        6.81        3.12      3.73 o 
   4  14   9       16.00       18.83      4.85 o 
 -10  15   9       47.47       46.68     17.10 o 
  -9  15   9       41.85       70.92     13.63 o 
  -8  15   9        0.22       16.75      6.43 o 
  -7  15   9       73.29       75.54      7.59 o 
  -6  15   9        0.69       -3.27      3.74 o 
  -5  15   9       15.49       17.00      8.41 o 
  -4  15   9       53.62       34.98      5.92 o 
  -3  15   9      102.43      106.56      8.33 o 
  -2  15   9       42.25       41.26      5.99 o 
  -1  15   9       14.97       19.55      2.70 o 
   0  15   9        0.43       -3.58      2.52 o 
   1  15   9        8.64        6.09      3.39 o 
   2  15   9        2.10        2.92      3.24 o 
   3  15   9        0.70       -0.74      3.70 o 
 -10  16   9       30.07       55.73     14.41 o 
  -9  16   9        1.47        7.57     13.16 o 
  -8  16   9       71.04       81.00     15.50 o 
  -7  16   9       55.84       56.96      6.94 o 
  -6  16   9        0.42       -1.15      4.57 o 
  -5  16   9        0.29       -2.87      3.54 o 
  -4  16   9        5.26        5.34      4.30 o 
  -3  16   9       97.92       80.87     10.16 o 
  -2  16   9        2.40        0.66      3.77 o 
  -1  16   9        7.16        6.98      2.66 o 
   0  16   9        5.96        7.77      2.94 o 
   1  16   9      108.61      154.87      9.96 o 
   2  16   9        6.27        5.34      3.87 o 
   3  16   9        5.43        3.57      3.87 o 
  -9  17   9       31.08       21.30     14.23 o 
  -8  17   9      126.38      146.77     21.10 o 
  -7  17   9        2.15       -9.46      4.73 o 
  -6  17   9        8.73       12.20      6.70 o 
  -5  17   9       40.50       47.32      6.61 o 
  -4  17   9      162.23      180.92     10.55 o 
  -3  17   9      140.45      145.42     10.04 o 
  -2  17   9        0.88       -2.80      4.01 o 
  -1  17   9        3.37       -1.79      2.36 o 
   0  17   9       67.21       66.80      4.98 o 
   1  17   9       21.64       20.54      4.57 o 
   2  17   9        1.05        2.42      3.55 o 
  -8  18   9        8.28        8.76     13.30 o 
  -7  18   9       25.71       18.85      7.32 o 
  -6  18   9       75.62       73.26      9.93 o 
  -5  18   9      279.10      322.81     13.47 o 
  -4  18   9       28.91       28.98      6.04 o 
  -3  18   9      101.84       94.85      8.62 o 
  -2  18   9       54.43       54.05      7.21 o 
  -1  18   9       22.82       29.67      6.21 o 
   0  18   9        1.14        1.79      3.00 o 
   1  18   9       76.22      106.18      6.31 o 
  -6  19   9        0.06        3.96      6.81 o 
  -5  19   9       15.26       14.25      5.48 o 
  -4  19   9       27.77       31.68      7.79 o 
  -3  19   9      394.42      405.47     15.14 o 
  -2  19   9       69.47       41.26      6.72 o 
  -1  19   9       23.35       11.81      6.06 o 
 -14   0  10      278.05      386.11     18.23 o 
 -13   0  10       34.53       48.73      8.05 o 
 -12   0  10       44.86       48.33      7.52 o 
 -11   0  10       59.75       59.94      6.44 o 
 -10   0  10        0.23       -0.68      5.19 o 
  -9   0  10        4.77       -1.97      5.02 o 
  -8   0  10       88.89       98.74     13.71 o 
  -7   0  10      383.44      309.20     19.71 o 
  -6   0  10      300.76      330.88     19.74 o 
  -5   0  10        3.45       -1.75      2.94 o 
  -4   0  10       21.36       14.47      5.17 o 
  -3   0  10        3.33        2.98      2.32 o 
  -2   0  10       27.35       23.32      6.14 o 
  -1   0  10     3088.21     3028.71     47.96 o 
   0   0  10        8.48        4.86      2.97 o 
   1   0  10      102.70      110.12      7.20 o 
   2   0  10      396.69      384.02     14.45 o 
   3   0  10       11.84       14.95      4.04 o 
   4   0  10        3.65       -0.57      7.07 o 
   5   0  10      217.26      183.29     21.00 o 
   6   0  10       52.25       60.16     14.35 o 
 -14   1  10        1.94        5.17      4.43 o 
 -13   1  10      197.51      219.48      9.88 o 
 -12   1  10        2.19        5.87      3.50 o 
 -11   1  10      189.76      186.84      7.32 o 
 -10   1  10       94.21       96.26      6.82 o 
  -9   1  10      375.55      368.54     11.00 o 
  -8   1  10     1313.84     1198.05     30.34 o 
  -7   1  10      672.15      614.95     19.68 o 
  -6   1  10        0.04       12.21      5.47 o 
  -5   1  10       19.19       11.24      2.90 o 
  -4   1  10      125.72      143.96      8.64 o 
  -3   1  10        7.72        8.45      2.31 o 
  -2   1  10        2.09        2.88      1.76 o 
  -1   1  10       41.85       46.44      3.35 o 
   0   1  10      328.79      374.79     11.69 o 
   1   1  10       10.01        7.50      2.34 o 
   2   1  10       11.16       12.30      2.60 o 
   3   1  10       24.02       25.26      4.47 o 
   4   1  10      222.20      230.55     14.28 o 
   5   1  10       16.96       16.89      7.07 o 
   6   1  10      138.51      159.09     15.00 o 
 -14   2  10        1.61        0.70      4.34 o 
 -13   2  10       18.38       28.44      4.88 o 
 -12   2  10       52.99       64.84      5.76 o 
 -11   2  10        0.29       -0.36      2.88 o 
 -10   2  10       86.56       82.14      6.54 o 
  -9   2  10      730.76      663.36     15.07 o 
  -8   2  10      141.33      182.42     11.79 o 
  -7   2  10       17.63       23.54      6.64 o 
  -6   2  10      559.16      579.06     18.86 o 
  -5   2  10      442.21      389.18     10.42 o 
  -4   2  10        4.85        0.69      2.30 o 
  -3   2  10      942.89      915.67     14.12 o 
  -2   2  10      114.75      105.42      4.23 o 
  -1   2  10      325.81      318.97      7.14 o 
   0   2  10      526.86      526.43      9.69 o 
   1   2  10       19.42       22.05      2.84 o 
   2   2  10      484.83      501.21      9.87 o 
   3   2  10      162.68      141.44      7.45 o 
   4   2  10       40.93       47.72     10.11 o 
   5   2  10      301.69      248.48     28.37 o 
   6   2  10      230.45      246.47     16.81 o 
 -14   3  10      216.08      263.94     10.99 o 
 -13   3  10      390.73      482.24     13.44 o 
 -12   3  10        1.21        5.40      3.55 o 
 -11   3  10       23.75       28.61      3.92 o 
 -10   3  10       19.85       31.85      3.92 o 
  -9   3  10     2318.29     2154.08     33.99 o 
  -8   3  10      167.11      181.81     19.55 o 
  -7   3  10       54.48       35.37      6.80 o 
  -6   3  10      316.26      277.27     12.62 o 
  -5   3  10      382.68      363.40     11.22 o 
  -4   3  10      570.80      618.98     18.39 o 
  -3   3  10       11.82       12.50      2.43 o 
  -2   3  10       49.25       44.87      3.12 o 
  -1   3  10        1.54        2.51      1.85 o 
   0   3  10        0.03        0.87      1.99 o 
   1   3  10       14.71       15.33      2.85 o 
   2   3  10      118.59      137.03      7.16 o 
   3   3  10      181.21      171.97      8.97 o 
   4   3  10      116.37      111.44      7.25 o 
   5   3  10       78.82       61.43      9.88 o 
   6   3  10       23.45       24.14      8.39 o 
 -14   4  10       79.12       87.90      7.99 o 
 -13   4  10       32.15       31.56      5.04 o 
 -12   4  10       12.35       20.84      5.87 o 
 -11   4  10       53.60       56.86      4.84 o 
 -10   4  10        1.84        3.45      2.96 o 
  -9   4  10     1321.92     1206.28     22.16 o 
  -8   4  10     2498.11     2180.10     96.54 o 
  -7   4  10      370.96      345.36     14.93 o 
  -6   4  10      496.24      477.88     17.12 o 
  -5   4  10      937.16      583.77     29.97 o 
  -4   4  10        0.28       -1.30      1.72 o 
  -3   4  10      274.09      317.07      8.04 o 
  -2   4  10       71.97       66.28      4.00 o 
  -1   4  10      786.89      770.99     12.49 o 
   0   4  10       57.54       64.66      4.00 o 
   1   4  10       90.34       80.65      4.42 o 
   2   4  10        2.54        1.72      2.46 o 
   3   4  10        6.83        7.18      3.31 o 
   4   4  10       25.40       13.68      4.51 o 
   5   4  10       38.52       34.31      6.12 o 
   6   4  10      286.62      282.70     26.22 o 
 -14   5  10      103.69      132.45     11.48 o 
 -13   5  10        0.58        2.19      3.79 o 
 -12   5  10        0.14        2.39      3.83 o 
 -11   5  10       18.11       15.36      3.53 o 
 -10   5  10      794.91      720.94     15.22 o 
  -9   5  10       56.61       38.09      4.80 o 
  -8   5  10        9.01        3.51      4.27 o 
  -7   5  10       19.62        7.64      7.72 o 
  -6   5  10       10.06       10.12      6.15 o 
  -5   5  10      999.97      969.59     26.31 o 
  -4   5  10      654.75      693.22     14.67 o 
  -3   5  10      141.48      141.97      5.83 o 
  -2   5  10        7.32        9.47      2.06 o 
  -1   5  10       57.35       60.06      3.67 o 
   0   5  10      145.64      156.28      5.39 o 
   1   5  10      233.29      226.98      8.13 o 
   2   5  10      124.19      129.60      6.20 o 
   3   5  10      224.17      252.52      9.18 o 
   4   5  10       42.45       35.19      4.79 o 
   5   5  10        2.90        6.45      5.94 o 
   6   5  10        0.02      -11.32      9.72 o 
 -14   6  10        0.05        7.77      9.38 o 
 -13   6  10       22.68       25.07      6.36 o 
 -12   6  10       55.24       58.98      6.83 o 
 -11   6  10       28.53       23.32      3.65 o 
 -10   6  10       41.04       44.14      4.70 o 
  -9   6  10       32.61       52.82      5.30 o 
  -8   6  10      377.40      329.25     11.69 o 
  -7   6  10      294.60      242.00     12.82 o 
  -6   6  10       78.33       70.45      9.98 o 
  -5   6  10      626.54      582.84     28.47 o 
  -4   6  10      924.34      930.49     17.70 o 
  -3   6  10      369.58      358.54      8.21 o 
  -2   6  10        2.53        1.02      1.73 o 
  -1   6  10        2.01       -0.86      1.77 o 
   0   6  10        4.60        4.87      2.40 o 
   1   6  10       22.37       23.61      3.92 o 
   2   6  10       22.66       21.48      3.78 o 
   3   6  10       18.51       26.01      4.20 o 
   4   6  10      215.41      211.39      8.95 o 
   5   6  10       27.13       29.95      8.14 o 
   6   6  10       89.10      106.20     12.87 o 
 -14   7  10      133.20      140.33     11.48 o 
 -13   7  10       10.35       16.07     10.95 o 
 -12   7  10       59.72       56.63      6.44 o 
 -11   7  10      116.46      114.84      9.41 o 
 -10   7  10       93.66       86.25      6.74 o 
  -9   7  10       44.04       43.02      4.34 o 
  -8   7  10      818.27      794.65     23.84 o 
  -7   7  10       66.26       84.30      9.15 o 
  -6   7  10      178.04      195.24     25.12 o 
  -5   7  10      191.58      201.54     19.36 o 
  -4   7  10       25.67       33.08      3.52 o 
  -3   7  10       15.10       10.10      2.38 o 
  -2   7  10        0.29       -0.25      1.90 o 
  -1   7  10      190.07      169.37     10.00 o 
   0   7  10        4.02        2.47      2.41 o 
   1   7  10       69.32       73.42      5.00 o 
   2   7  10      179.74      179.43      7.79 o 
   3   7  10      443.84      466.18     12.57 o 
   4   7  10       31.97       28.83      4.70 o 
   5   7  10       13.25       11.48      4.86 o 
   6   7  10       23.95       25.47      6.11 o 
 -13   8  10      117.65      125.00     12.59 o 
 -12   8  10       52.71       58.77      6.46 o 
 -11   8  10        0.03       -0.11      4.60 o 
 -10   8  10       69.63       60.21      6.25 o 
  -9   8  10      597.58      553.69     12.26 o 
  -8   8  10      226.49      204.82     12.11 o 
  -7   8  10      151.65      141.17     10.59 o 
  -6   8  10     1233.74     1195.92     46.86 o 
  -5   8  10      140.68      154.08     11.05 o 
  -4   8  10       47.07       41.53      3.80 o 
  -3   8  10       21.24       22.02      2.47 o 
  -2   8  10       40.53       35.80      3.03 o 
  -1   8  10      224.72      223.47      6.23 o 
   0   8  10      456.59      414.43      8.77 o 
   1   8  10      208.02      207.30      7.16 o 
   2   8  10        3.98        7.60      3.15 o 
   3   8  10        0.02       -2.25      2.88 o 
   4   8  10       27.02       25.71      6.11 o 
   5   8  10       54.66       53.99      8.18 o 
 -13   9  10       52.24       75.02      8.18 o 
 -12   9  10        1.73        8.59      4.33 o 
 -11   9  10       32.66       38.39      5.30 o 
 -10   9  10       54.11       50.92      5.26 o 
  -9   9  10        6.32        4.33      3.80 o 
  -8   9  10      122.80      116.11      5.99 o 
  -7   9  10      150.51      116.30     10.27 o 
  -6   9  10      468.23      432.07     29.71 o 
  -5   9  10       22.98       26.86      4.73 o 
  -4   9  10      159.17      146.27      7.02 o 
  -3   9  10      164.82      147.59      5.38 o 
  -2   9  10       46.39       42.57      4.37 o 
  -1   9  10      581.90      551.38     10.05 o 
   0   9  10      234.43      219.55      6.47 o 
   1   9  10       42.26       28.90      3.38 o 
   2   9  10      606.20      634.59     14.64 o 
   3   9  10      157.12      163.00      8.21 o 
   4   9  10       32.94       32.17      4.92 o 
   5   9  10        9.16        1.95      4.28 o 
 -13  10  10      235.39      266.29     11.24 o 
 -12  10  10       56.01       55.50      7.28 o 
 -11  10  10        7.91       12.61      3.84 o 
 -10  10  10       18.50       22.20      4.17 o 
  -9  10  10        0.10        0.19      2.67 o 
  -8  10  10        9.37        4.22      2.79 o 
  -7  10  10       93.49       82.07     15.65 o 
  -6  10  10       19.43       29.35      9.04 o 
  -5  10  10       22.45       13.34      4.00 o 
  -4  10  10      238.56      248.74      8.97 o 
  -3  10  10       17.88       13.77      2.28 o 
  -2  10  10        6.61        4.78      2.30 o 
  -1  10  10      373.32      367.97      8.95 o 
   0  10  10     1019.82      957.82     16.18 o 
   1  10  10      193.14      165.35      7.07 o 
   2  10  10      362.06      358.93     14.08 o 
   3  10  10       70.31       76.49      7.20 o 
   4  10  10        9.92        9.07      4.31 o 
   5  10  10       91.00      106.90      8.82 o 
 -12  11  10       12.82       14.06      6.25 o 
 -11  11  10       17.91       13.21      3.89 o 
 -10  11  10       19.66       25.02      4.07 o 
  -9  11  10        4.70       15.45      9.08 o 
  -8  11  10       13.72        5.12      5.31 o 
  -7  11  10      116.67      111.85     10.57 o 
  -6  11  10      106.70      112.10     10.67 o 
  -5  11  10       32.67       31.77      5.06 o 
  -4  11  10       27.66       29.36      5.09 o 
  -3  11  10      192.03      181.72      5.88 o 
  -2  11  10        0.65       -2.77      1.88 o 
  -1  11  10      223.59      203.33      6.81 o 
   0  11  10       19.72       13.56      2.99 o 
   1  11  10       70.56       77.52      5.58 o 
   2  11  10      203.16      190.13      7.98 o 
   3  11  10       33.01       27.71      5.19 o 
   4  11  10        2.23        1.77      3.89 o 
 -12  12  10        1.31        3.00      3.43 o 
 -11  12  10        1.59       -0.17      3.07 o 
 -10  12  10       49.33       59.84     11.55 o 
  -9  12  10      269.42      263.75     21.64 o 
  -8  12  10      122.52       92.43     17.41 o 
  -7  12  10       11.75        8.20      6.57 o 
  -6  12  10      264.63      241.36     14.00 o 
  -5  12  10       21.79       22.59      4.76 o 
  -4  12  10       52.27       56.34      7.58 o 
  -3  12  10        0.10        4.27      2.42 o 
  -2  12  10      129.15      123.34      5.46 o 
  -1  12  10       52.94       62.89      5.96 o 
   0  12  10        5.76       -0.16      2.44 o 
   1  12  10        8.10        7.95      4.52 o 
   2  12  10      110.44      115.07      7.06 o 
   3  12  10        2.71       -1.24      3.46 o 
   4  12  10       52.30       74.96      7.69 o 
 -11  13  10        0.85        6.69     10.97 o 
 -10  13  10      145.20      189.43     20.57 o 
  -9  13  10       89.92       88.75     11.10 o 
  -8  13  10       60.10       77.12     13.88 o 
  -7  13  10        1.44       -0.69      5.41 o 
  -6  13  10        8.27        9.90     11.34 o 
  -5  13  10      248.38      260.79     11.36 o 
  -4  13  10       12.86        7.93      7.47 o 
  -3  13  10       37.27       35.78      4.74 o 
  -2  13  10       77.96       75.19      4.90 o 
  -1  13  10       28.92       21.59      3.16 o 
   0  13  10      223.44      247.01      7.80 o 
   1  13  10      129.85      135.61      6.99 o 
   2  13  10        3.76       -1.43      2.97 o 
   3  13  10       35.78       40.89      5.08 o 
   4  13  10       12.87       16.39      4.89 o 
 -11  14  10        0.20       -4.78     21.28 o 
 -10  14  10       24.61       45.30      9.64 o 
  -9  14  10        5.36        5.84     14.91 o 
  -8  14  10       79.01       88.61     11.01 o 
  -7  14  10       48.91       38.82      7.93 o 
  -6  14  10       47.02       71.15      7.41 o 
  -5  14  10       10.85        7.94      4.18 o 
  -4  14  10        4.06        7.03      4.08 o 
  -3  14  10        0.01       -4.44      6.23 o 
  -2  14  10        5.63        7.62      3.83 o 
  -1  14  10        1.89        1.78      2.46 o 
   0  14  10       79.15       86.05      5.76 o 
   1  14  10       55.14       44.23      4.69 o 
   2  14  10       12.54       13.63      4.07 o 
   3  14  10       15.96       31.26      5.31 o 
 -10  15  10       40.70       31.36     23.99 o 
  -9  15  10       83.07       80.18     16.28 o 
  -8  15  10        0.64       -5.61     13.84 o 
  -7  15  10       68.91       68.23      9.86 o 
  -6  15  10        2.16        0.62      5.92 o 
  -5  15  10        8.13       10.13      6.69 o 
  -4  15  10        1.65       -5.27      5.26 o 
  -3  15  10        1.87       -4.71      3.67 o 
  -2  15  10      123.55      114.81      4.97 o 
  -1  15  10        5.09        2.39      2.36 o 
   0  15  10       16.69       15.36      3.77 o 
   1  15  10        0.90       -2.64      3.15 o 
   2  15  10        4.72        5.01      3.93 o 
  -9  16  10        7.14       12.55     14.18 o 
  -8  16  10       44.20       52.18      9.24 o 
  -7  16  10       17.61       19.77     14.38 o 
  -6  16  10        0.02       -2.93      3.95 o 
  -5  16  10        2.10        2.65      4.27 o 
  -4  16  10      156.83      180.57     12.71 o 
  -3  16  10       16.16       13.56      5.78 o 
  -2  16  10        1.50       -0.28      3.91 o 
  -1  16  10      102.54       99.60      8.37 o 
   0  16  10        0.23        2.81      2.73 o 
   1  16  10       42.20       44.26      8.08 o 
  -8  17  10        0.96      -11.13     10.63 o 
  -7  17  10       92.37       81.64     18.65 o 
  -6  17  10       62.47       83.97      8.48 o 
  -5  17  10      118.84      134.40     10.17 o 
  -4  17  10       71.29       70.57      7.77 o 
  -3  17  10       26.72       23.06      5.74 o 
  -2  17  10        4.37       -4.37      6.72 o 
  -1  17  10        0.64        0.32      2.67 o 
   0  17  10        1.39       -1.80      2.69 o 
  -7  18  10       65.50       82.49     19.46 o 
  -6  18  10      147.42      156.15     10.89 o 
  -5  18  10      175.25      217.65     17.09 o 
  -4  18  10      116.64      118.39      9.83 o 
  -3  18  10      114.27      101.99      9.35 o 
  -2  18  10        0.02        0.93      4.80 o 
  -1  18  10        0.02       -6.52      4.50 o 
 -14   1  11       24.84       36.35      5.65 o 
 -13   1  11        9.80       21.20      4.56 o 
 -12   1  11        1.15        4.26      3.30 o 
 -11   1  11        2.24        5.23      3.41 o 
 -10   1  11        0.12        1.62      3.84 o 
  -9   1  11      560.44      517.88     43.51 o 
  -8   1  11        8.54        7.85      5.82 o 
  -7   1  11      229.54      198.87     12.11 o 
  -6   1  11      168.85      161.53     10.72 o 
  -5   1  11       17.39        8.05      3.01 o 
  -4   1  11      617.59      616.51     13.79 o 
  -3   1  11       25.36       30.48      2.87 o 
  -2   1  11       34.85       25.28      2.84 o 
  -1   1  11      168.01      163.22      5.48 o 
   0   1  11       13.11       19.91      2.81 o 
   1   1  11      324.05      301.14      7.68 o 
   2   1  11      241.53      241.76      7.16 o 
   3   1  11      260.49      268.08     10.21 o 
   4   1  11       30.71       36.21      8.80 o 
   5   1  11       23.96       24.21      7.89 o 
   6   1  11       29.58       23.30      8.45 o 
 -14   2  11       32.80       41.66      7.09 o 
 -13   2  11       98.52      116.94      7.76 o 
 -12   2  11       67.12       83.94      6.39 o 
 -11   2  11      210.47      227.56      8.24 o 
 -10   2  11       37.04       36.37      5.11 o 
  -9   2  11      101.52       97.29      9.96 o 
  -8   2  11        3.39        7.25      5.69 o 
  -7   2  11       42.54       54.40      7.86 o 
  -6   2  11      202.38      192.87     11.97 o 
  -5   2  11        2.38       -1.42      2.95 o 
  -4   2  11       77.68       78.05      4.57 o 
  -3   2  11       28.43       31.37      2.94 o 
  -2   2  11        0.25       -1.72      1.62 o 
  -1   2  11        4.72        5.63      2.12 o 
   0   2  11       22.67       20.69      2.85 o 
   1   2  11      104.78      109.93      5.39 o 
   2   2  11       42.75       48.88      4.54 o 
   3   2  11       26.57       30.24      4.66 o 
   4   2  11      151.38      155.03     13.67 o 
   5   2  11        6.52       -3.53      5.66 o 
   6   2  11       20.58        4.35     13.74 o 
 -14   3  11       46.59       58.65      6.46 o 
 -13   3  11      116.41      135.05      8.12 o 
 -12   3  11        4.94       11.35      3.93 o 
 -11   3  11       16.48        9.68      7.25 o 
 -10   3  11       12.48       28.45      4.85 o 
  -9   3  11        1.54        1.29      3.87 o 
  -8   3  11        0.01       13.29      6.37 o 
  -7   3  11       37.80       36.34     11.27 o 
  -6   3  11        0.04        2.78      5.07 o 
  -5   3  11      212.41      208.91      8.11 o 
  -4   3  11        7.14        1.08      2.03 o 
  -3   3  11      462.99      426.37      8.45 o 
  -2   3  11      188.43      178.70      5.60 o 
  -1   3  11       19.20       11.73      2.41 o 
   0   3  11      163.33      161.01      5.62 o 
   1   3  11       50.58       49.22      4.87 o 
   2   3  11       38.47       37.57      4.14 o 
   3   3  11       70.15       64.11      6.38 o 
   4   3  11        6.57        6.31      4.91 o 
   5   3  11        0.60       -3.51      5.90 o 
 -14   4  11        9.93       17.81      4.94 o 
 -13   4  11       45.27       52.21      5.67 o 
 -12   4  11       20.78       18.54      3.92 o 
 -11   4  11      179.44      149.09      9.18 o 
 -10   4  11      238.34      239.60      9.60 o 
  -9   4  11      122.90      116.54      8.57 o 
  -8   4  11        0.03       -2.49      5.36 o 
  -7   4  11      166.02      161.47     11.26 o 
  -6   4  11      111.83      119.60     10.36 o 
  -5   4  11        9.98        7.17      3.13 o 
  -4   4  11      661.91      668.07     12.32 o 
  -3   4  11       47.27       47.80      3.40 o 
  -2   4  11      142.66      129.47      5.06 o 
  -1   4  11      220.83      203.58      6.59 o 
   0   4  11       10.90       14.04      2.75 o 
   1   4  11       81.43       97.33      6.31 o 
   2   4  11       14.94       12.94      4.13 o 
   3   4  11       97.97      110.85      8.40 o 
   4   4  11       62.18       63.68     10.58 o 
   5   4  11      120.84      117.90     17.98 o 
 -14   5  11       47.45       44.04      7.76 o 
 -13   5  11        0.47        8.80      3.89 o 
 -12   5  11       37.25       32.07      5.77 o 
 -11   5  11        5.33        7.85      3.54 o 
 -10   5  11       26.86       44.42      5.38 o 
  -9   5  11      676.11      605.93     16.77 o 
  -8   5  11       92.84      101.83     10.08 o 
  -7   5  11       82.04       81.71      9.16 o 
  -6   5  11        1.06       -5.32      4.61 o 
  -5   5  11     1322.59     1228.58     22.16 o 
  -4   5  11      320.97      300.08      7.87 o 
  -3   5  11      317.52      291.39      8.59 o 
  -2   5  11      122.22      130.49      5.41 o 
  -1   5  11       57.08       63.97      4.03 o 
   0   5  11       19.27       15.67      2.99 o 
   1   5  11       27.89       26.00      3.61 o 
   2   5  11       19.77       16.02      3.66 o 
   3   5  11        0.05        1.80      3.66 o 
   4   5  11       28.43       33.10      6.44 o 
   5   5  11       41.60       59.76      7.98 o 
 -14   6  11        2.28        9.38      5.83 o 
 -13   6  11      474.53      532.73     19.01 o 
 -12   6  11       22.97       27.73      5.56 o 
 -11   6  11      103.39       91.70      8.69 o 
 -10   6  11      171.00      168.81      7.55 o 
  -9   6  11      335.09      308.75     11.87 o 
  -8   6  11      450.67      414.35     16.91 o 
  -7   6  11      199.82      223.90     12.99 o 
  -6   6  11      234.17      238.67     13.01 o 
  -5   6  11      628.20      627.16     14.45 o 
  -4   6  11     1419.34     1356.93     23.77 o 
  -3   6  11     2592.76     2577.83     33.35 o 
  -2   6  11       19.27       22.84      2.80 o 
  -1   6  11      239.44      241.85      7.39 o 
   0   6  11       13.92       10.25      2.91 o 
   1   6  11       67.37       68.62      5.05 o 
   2   6  11       73.29       59.37      5.47 o 
   3   6  11        9.57       13.97      3.84 o 
   4   6  11       28.41       21.70      4.63 o 
   5   6  11        0.21       -2.01      4.36 o 
 -13   7  11      235.34      281.32     13.77 o 
 -12   7  11      132.03      120.88     17.79 o 
 -11   7  11      479.58      490.17     19.12 o 
 -10   7  11      607.79      618.69     15.90 o 
  -9   7  11       11.24       13.40      6.14 o 
  -8   7  11      373.91      358.78     16.15 o 
  -7   7  11      260.31      269.21     13.87 o 
  -6   7  11      622.58      606.88     21.07 o 
  -5   7  11      290.29      300.11     23.64 o 
  -4   7  11     1224.65     1247.46     18.81 o 
  -3   7  11      951.91      900.06     15.04 o 
  -2   7  11       12.29       17.38      2.93 o 
  -1   7  11       12.89       16.69      3.04 o 
   0   7  11      143.23      155.86      6.34 o 
   1   7  11       79.16       78.59      5.33 o 
   2   7  11        2.61        3.58      3.10 o 
   3   7  11        6.93        4.08      3.44 o 
   4   7  11        1.27        1.62      3.66 o 
   5   7  11        4.29        5.54      4.95 o 
 -13   8  11        1.59       -1.44      8.24 o 
 -12   8  11       12.15       12.14      4.66 o 
 -11   8  11       38.16       43.21      9.25 o 
 -10   8  11       34.33       43.32      5.25 o 
  -9   8  11      827.83      766.99     30.15 o 
  -8   8  11        0.02        1.76      5.36 o 
  -7   8  11        8.05        8.92      5.98 o 
  -6   8  11       23.88       29.33      7.08 o 
  -5   8  11      105.32       86.49     15.94 o 
  -4   8  11     1058.69     1044.31     20.03 o 
  -3   8  11        5.97        5.78      2.39 o 
  -2   8  11       14.24       17.81      2.84 o 
  -1   8  11       23.40       18.76      3.02 o 
   0   8  11       87.80       74.29      5.06 o 
   1   8  11       14.82        7.95      3.02 o 
   2   8  11      258.66      240.90      9.18 o 
   3   8  11       25.18       16.61      4.20 o 
   4   8  11        6.15        2.70      3.66 o 
   5   8  11        4.36       -2.94      4.45 o 
 -13   9  11       47.15       59.24      7.21 o 
 -12   9  11       14.31        6.00      4.41 o 
 -11   9  11        0.35        5.46      3.96 o 
 -10   9  11      137.84      123.52      7.52 o 
  -9   9  11       19.98       19.74      7.13 o 
  -8   9  11      178.11      169.73     12.08 o 
  -7   9  11        6.17        3.98      5.33 o 
  -6   9  11        1.83        1.42     10.15 o 
  -5   9  11        9.86        4.14      4.95 o 
  -4   9  11        0.35       -2.22      5.12 o 
  -3   9  11       33.73       36.03      3.97 o 
  -2   9  11       29.83       19.81      3.38 o 
  -1   9  11       20.15       17.01      3.62 o 
   0   9  11       53.70       52.58      5.70 o 
   1   9  11      263.88      255.48      9.06 o 
   2   9  11      218.06      221.35      8.94 o 
   3   9  11        0.61       -4.80      2.86 o 
   4   9  11       14.32       14.95      4.51 o 
 -12  10  11        0.10       -1.17      6.53 o 
 -11  10  11       17.29       16.43      6.28 o 
 -10  10  11      128.58      152.24      7.80 o 
  -9  10  11       45.60       52.61      6.73 o 
  -8  10  11        0.24       -0.18      8.17 o 
  -7  10  11        4.35        6.84      5.70 o 
  -6  10  11        7.72       15.18      7.64 o 
  -5  10  11        2.76        0.85     10.31 o 
  -4  10  11       33.97       23.85      6.53 o 
  -3  10  11       18.56       17.73      3.23 o 
  -2  10  11       26.91       27.06      3.74 o 
  -1  10  11        9.99        3.69      2.98 o 
   0  10  11      146.78      141.38      7.14 o 
   1  10  11       49.00       65.14      7.24 o 
   2  10  11      226.65      221.85     10.24 o 
   3  10  11       46.81       66.55      6.98 o 
   4  10  11       50.47       51.41      6.93 o 
 -12  11  11      177.07      205.35     14.90 o 
 -11  11  11       66.61       75.64     10.22 o 
 -10  11  11       54.87       54.33      5.00 o 
  -9  11  11       71.17       76.90     19.38 o 
  -8  11  11        8.37       11.93      6.17 o 
  -7  11  11       34.48       29.06     13.68 o 
  -6  11  11        2.59        1.67      5.40 o 
  -5  11  11       91.43       90.56     18.62 o 
  -4  11  11       46.89       49.27      6.71 o 
  -3  11  11        0.11       -1.48      2.54 o 
  -2  11  11       33.53       35.60      4.08 o 
  -1  11  11      466.74      471.91     11.98 o 
   0  11  11       97.22       87.19      6.33 o 
   1  11  11      169.78      141.74      8.46 o 
   2  11  11       83.54       86.24      7.85 o 
   3  11  11        6.20        2.62      4.05 o 
 -12  12  11        4.62       -1.12      8.98 o 
 -11  12  11       37.94       51.97     13.04 o 
 -10  12  11        0.26       12.99     11.70 o 
  -9  12  11      110.81       98.74     11.68 o 
  -8  12  11        0.72       -3.41      7.27 o 
  -7  12  11        3.54        2.10      5.61 o 
  -6  12  11       16.87        9.40      6.13 o 
  -5  12  11       66.85       67.28     12.43 o 
  -4  12  11       18.92       10.30      6.34 o 
  -3  12  11        0.37        0.95      2.18 o 
  -2  12  11        4.87        1.20      2.69 o 
  -1  12  11        8.80        8.41      3.43 o 
   0  12  11      221.16      214.99      9.29 o 
   1  12  11       44.90       49.79      5.81 o 
   2  12  11        0.07       -6.18      3.37 o 
   3  12  11       19.93       15.99      4.96 o 
 -11  13  11       18.90       27.50      9.09 o 
 -10  13  11        0.71        2.77     10.94 o 
  -9  13  11      167.63      196.15     15.01 o 
  -8  13  11      106.45      101.36     18.28 o 
  -7  13  11       13.35       21.82      7.18 o 
  -6  13  11       18.53       16.08      7.25 o 
  -5  13  11       12.07       -1.21     10.55 o 
  -4  13  11        0.81        1.76      3.93 o 
  -3  13  11       16.67       13.21      2.59 o 
  -2  13  11       64.92       60.38      4.79 o 
  -1  13  11       35.74       29.60      4.22 o 
   0  13  11        0.33        0.21      2.98 o 
   1  13  11       24.75       17.51      4.31 o 
   2  13  11      126.64      144.39      9.43 o 
 -10  14  11      113.47      147.84     14.23 o 
  -9  14  11      109.02      152.08     14.35 o 
  -8  14  11        1.48      -15.84     11.98 o 
  -7  14  11        2.12       -1.40      7.76 o 
  -6  14  11        9.51        2.86      6.38 o 
  -5  14  11       49.32       70.03     13.95 o 
  -4  14  11       27.98       20.26      7.31 o 
  -3  14  11        7.78       11.48      4.99 o 
  -2  14  11        0.12       -1.08      3.76 o 
  -1  14  11        2.53        6.62      3.12 o 
   0  14  11       21.13       18.38      4.25 o 
   1  14  11       19.01       19.92      4.50 o 
   2  14  11        2.22       -0.69      4.55 o 
 -10  15  11       43.72       56.81     10.65 o 
  -9  15  11       57.57       58.06     10.26 o 
  -8  15  11       50.08       50.92     20.19 o 
  -7  15  11      182.74      180.90     14.08 o 
  -6  15  11       11.83        6.30     16.65 o 
  -5  15  11       37.01       35.52      9.54 o 
  -4  15  11      252.78      295.18     12.89 o 
  -3  15  11       57.57       50.65      7.36 o 
  -2  15  11       21.85       21.06      4.07 o 
  -1  15  11        1.67        1.16      2.61 o 
   0  15  11        0.72        2.64      3.95 o 
   1  15  11       62.26       61.66     16.62 o 
  -9  16  11       33.81       46.73     18.66 o 
  -8  16  11        0.01        4.85      8.40 o 
  -7  16  11        3.67        5.43      8.65 o 
  -6  16  11       12.79        9.31      9.31 o 
  -5  16  11       29.97       23.72      8.53 o 
  -4  16  11       68.94       52.75      9.96 o 
  -3  16  11      123.40      127.56     10.09 o 
  -2  16  11        1.12       -6.41      4.27 o 
  -1  16  11        0.13       -1.79      2.56 o 
   0  16  11        1.48        2.48      3.47 o 
  -7  17  11      114.43       82.57     19.90 o 
  -6  17  11        2.06      -13.64     11.89 o 
  -5  17  11       37.75       20.96      5.92 o 
  -4  17  11        3.98        2.91      7.08 o 
  -3  17  11       64.42       75.63      8.47 o 
  -2  17  11        0.10       -3.46      4.53 o 
  -1  17  11       21.26       25.26      3.96 o 
  -5  18  11        5.17       -3.52      9.27 o 
  -4  18  11        4.78       -5.70      4.45 o 
 -14   0  12      111.48       86.63     10.39 o 
 -13   0  12      900.70     1041.36     29.41 o 
 -12   0  12       12.92       29.14      6.35 o 
 -11   0  12      251.41      241.37     18.01 o 
 -10   0  12        5.60        2.82      5.53 o 
  -9   0  12       82.86       74.27     13.13 o 
  -8   0  12      168.45      152.06     16.37 o 
  -7   0  12        3.72       -0.05      6.96 o 
  -6   0  12        8.32       11.67      7.82 o 
  -5   0  12       83.62       85.62     14.14 o 
  -4   0  12      452.18      429.96     16.57 o 
  -3   0  12       59.19       49.94      5.31 o 
  -2   0  12      165.46      150.00      7.67 o 
  -1   0  12        0.53        2.10      3.04 o 
   0   0  12       42.53       47.26      5.53 o 
   1   0  12      452.60      456.59     14.10 o 
   2   0  12       15.05        5.65      3.96 o 
   3   0  12      159.06      171.18     20.43 o 
   4   0  12      270.55      287.43     24.21 o 
   5   0  12      197.31      202.98     24.06 o 
 -14   1  12      195.52      269.24     13.15 o 
 -13   1  12      110.23      142.98      8.41 o 
 -12   1  12       63.37       71.98      5.51 o 
 -11   1  12        0.06       10.15      4.58 o 
 -10   1  12      137.34      129.07      8.04 o 
  -9   1  12      208.73      206.54     13.24 o 
  -8   1  12      155.91      126.88     11.12 o 
  -7   1  12       22.57       29.63      6.98 o 
  -6   1  12       19.48        1.29      9.82 o 
  -5   1  12       51.67       34.88      4.28 o 
  -4   1  12        8.59        7.38      3.01 o 
  -3   1  12      180.41      165.06      5.58 o 
  -2   1  12       24.47       23.75      2.96 o 
  -1   1  12       38.22       38.33      3.52 o 
   0   1  12       85.70       87.25      4.91 o 
   1   1  12        5.04        4.50      2.77 o 
   2   1  12      304.05      327.10      9.69 o 
   3   1  12      221.26      221.08     14.95 o 
   4   1  12       99.95       99.84     12.07 o 
   5   1  12        2.07       -6.03      5.89 o 
 -14   2  12      289.36      403.54     13.07 o 
 -13   2  12        2.11        4.52      4.65 o 
 -12   2  12        3.22        9.97      5.13 o 
 -11   2  12       13.42       23.05      4.97 o 
 -10   2  12        6.17       10.97      4.29 o 
  -9   2  12      110.20       94.69     10.30 o 
  -8   2  12      480.82      414.27     17.18 o 
  -7   2  12        3.77       -5.45      5.45 o 
  -6   2  12        1.93        1.72      5.14 o 
  -5   2  12       59.90       50.06      4.90 o 
  -4   2  12     1275.83     1311.64     20.10 o 
  -3   2  12       29.93       23.26      2.84 o 
  -2   2  12        3.03        5.12      2.23 o 
  -1   2  12      464.83      445.03      9.37 o 
   0   2  12       20.07       25.34      3.27 o 
   1   2  12        3.94        4.30      2.45 o 
   2   2  12       96.04      108.36      6.44 o 
   3   2  12        0.00        1.36      3.42 o 
   4   2  12      125.41      123.30     14.70 o 
   5   2  12       13.96        0.75      6.68 o 
 -14   3  12       48.60       70.96      6.74 o 
 -13   3  12       10.19       18.47      4.35 o 
 -12   3  12       35.24       49.99      5.01 o 
 -11   3  12        3.00        7.07      6.21 o 
 -10   3  12       74.53       70.46      6.45 o 
  -9   3  12      688.33      643.79     22.16 o 
  -8   3  12       75.04       71.34      9.25 o 
  -7   3  12      393.17      319.87     17.83 o 
  -6   3  12       83.49       59.96      7.94 o 
  -5   3  12       10.33       13.60      3.63 o 
  -4   3  12       72.25       88.54      5.19 o 
  -3   3  12      483.76      420.46      8.74 o 
  -2   3  12       99.82      102.93      5.07 o 
  -1   3  12       39.33       37.64      3.51 o 
   0   3  12       69.81       81.90      4.88 o 
   1   3  12       23.43       23.18      4.08 o 
   2   3  12       71.70       79.54      6.90 o 
   3   3  12      100.43      107.37      7.53 o 
   4   3  12        8.29       11.53      6.64 o 
 -14   4  12        0.91       11.34      5.75 o 
 -13   4  12        0.09       13.74      7.56 o 
 -12   4  12      110.09      126.80      9.73 o 
 -11   4  12       20.68       17.34      4.72 o 
 -10   4  12       20.86       29.02      5.72 o 
  -9   4  12      383.63      361.26     16.68 o 
  -8   4  12     1342.24     1257.72     45.78 o 
  -7   4  12      425.19      373.71     16.56 o 
  -6   4  12       89.52       79.51     11.38 o 
  -5   4  12      952.75      967.51     19.30 o 
  -4   4  12       85.45       72.72      5.83 o 
  -3   4  12       79.28       81.81      4.53 o 
  -2   4  12        4.83        4.99      2.26 o 
  -1   4  12      134.12      144.01      5.79 o 
   0   4  12      127.26      139.96      6.57 o 
   1   4  12        0.14        4.20      3.34 o 
   2   4  12       70.86       66.23      5.98 o 
   3   4  12       37.74       49.63      5.67 o 
   4   4  12       38.46       37.07      6.38 o 
 -14   5  12       45.35       51.80      7.94 o 
 -13   5  12      225.12      259.20     12.45 o 
 -12   5  12       20.48       22.54      4.49 o 
 -11   5  12       63.12       54.61      7.59 o 
 -10   5  12       66.86       78.23      6.55 o 
  -9   5  12       85.21       87.10      7.71 o 
  -8   5  12      567.42      592.12     21.30 o 
  -7   5  12      312.60      275.88     14.27 o 
  -6   5  12      359.79      307.40     14.95 o 
  -5   5  12        0.77       -4.63      2.73 o 
  -4   5  12     1152.96     1171.51     18.54 o 
  -3   5  12       37.87       37.88      3.40 o 
  -2   5  12       13.10       18.83      2.75 o 
  -1   5  12        9.36        6.54      2.98 o 
   0   5  12       26.16       24.37      4.03 o 
   1   5  12       74.10       64.10      5.71 o 
   2   5  12        4.06        6.61      3.94 o 
   3   5  12      265.87      283.23     10.54 o 
   4   5  12        1.72        0.84      4.39 o 
 -13   6  12       67.34       71.36     19.79 o 
 -12   6  12      250.74      300.96     24.90 o 
 -11   6  12       11.53       19.95      4.92 o 
 -10   6  12      254.58      264.69     12.10 o 
  -9   6  12       26.12       34.18      6.62 o 
  -8   6  12     1468.45     1280.27     38.04 o 
  -7   6  12     1147.27     1179.09     32.31 o 
  -6   6  12       96.24       73.04      9.16 o 
  -5   6  12     1422.00     1406.03     25.22 o 
  -4   6  12       51.58       62.73      4.61 o 
  -3   6  12      206.27      205.21      8.18 o 
  -2   6  12      185.57      171.97     11.54 o 
  -1   6  12        0.67       -0.14      2.69 o 
   0   6  12      209.05      213.56      7.63 o 
   1   6  12       71.71       76.75      5.56 o 
   2   6  12       26.26       38.26      5.66 o 
   3   6  12        0.94       -4.30      3.56 o 
   4   6  12       16.20       12.16      5.03 o 
 -13   7  12       40.71       27.82     13.54 o 
 -12   7  12       20.01        8.86      8.14 o 
 -11   7  12      187.28      190.79     13.82 o 
 -10   7  12        2.83        5.36      7.81 o 
  -9   7  12      198.51      191.89     12.97 o 
  -8   7  12      538.20      498.47     19.49 o 
  -7   7  12      185.28      169.19     12.27 o 
  -6   7  12      311.25      282.80     14.78 o 
  -5   7  12       87.24       85.89      6.41 o 
  -4   7  12       18.22       15.51      3.19 o 
  -3   7  12      406.22      407.28     10.61 o 
  -2   7  12        8.07        2.89      2.49 o 
  -1   7  12        9.58        8.46      3.38 o 
   0   7  12       13.35       15.04      3.27 o 
   1   7  12       74.56       85.61      6.41 o 
   2   7  12       14.70        6.57      3.55 o 
   3   7  12        6.29        2.51      4.65 o 
   4   7  12       17.21       21.67      6.63 o 
 -13   8  12       20.30       14.00      9.77 o 
 -12   8  12        0.00       -0.80      9.20 o 
 -11   8  12      125.30      121.01      8.23 o 
 -10   8  12        0.60       -2.47      4.51 o 
  -9   8  12      409.88      374.01     17.22 o 
  -8   8  12      344.63      332.06     16.39 o 
  -7   8  12       55.46       58.19      9.02 o 
  -6   8  12       55.14       53.29      8.45 o 
  -5   8  12       15.41       12.06      6.35 o 
  -4   8  12      447.10      455.74     11.38 o 
  -3   8  12       14.94       20.42      3.47 o 
  -2   8  12       45.14       40.03      3.99 o 
  -1   8  12      157.60      150.21      6.58 o 
   0   8  12       11.65       11.69      3.91 o 
   1   8  12        5.34        2.60      3.17 o 
   2   8  12       25.98       31.98      4.75 o 
   3   8  12        0.22       -4.60      3.58 o 
 -13   9  12      272.96      317.72     12.62 o 
 -12   9  12       95.76       96.45      9.46 o 
 -11   9  12       50.43       47.11      7.11 o 
 -10   9  12      266.94      268.19     10.28 o 
  -9   9  12      329.77      345.86     16.69 o 
  -8   9  12      230.96      216.36     13.93 o 
  -7   9  12       21.63       14.44      6.40 o 
  -6   9  12        9.72       -0.50      5.50 o 
  -5   9  12        2.59        3.76     12.27 o 
  -4   9  12       50.88       58.55      6.86 o 
  -3   9  12        1.78        3.64      2.68 o 
  -2   9  12        4.07        3.11      2.79 o 
  -1   9  12       50.10       35.10      4.52 o 
   0   9  12        0.00       -0.37      3.78 o 
   1   9  12       90.53       81.89      7.27 o 
   2   9  12       48.31       44.65      6.39 o 
   3   9  12        3.33        3.34      4.08 o 
 -12  10  12        5.00        2.40      8.43 o 
 -11  10  12        1.59        3.20      6.47 o 
 -10  10  12      195.69      216.26      9.14 o 
  -9  10  12      665.76      654.25     17.62 o 
  -8  10  12        1.65        1.62     12.29 o 
  -7  10  12      402.55      380.86     17.59 o 
  -6  10  12        2.56        9.62     12.12 o 
  -5  10  12      138.47      129.27     11.97 o 
  -4  10  12       52.54       49.45      6.77 o 
  -3  10  12        3.90        3.72      2.73 o 
  -2  10  12        5.18        6.23      3.14 o 
  -1  10  12       93.52       93.54      6.50 o 
   0  10  12       25.98       14.78      3.80 o 
   1  10  12       74.11       64.09      6.60 o 
   2  10  12        0.60        4.23      5.13 o 
   3  10  12       11.67       11.52      4.71 o 
 -12  11  12        4.37        3.97      7.62 o 
 -11  11  12        0.13        1.15      6.16 o 
 -10  11  12       31.78       41.01      6.69 o 
  -9  11  12      176.30      203.34      7.84 o 
  -8  11  12      330.32      292.41     15.91 o 
  -7  11  12      213.61      232.52     14.21 o 
  -6  11  12        0.30        2.86      5.85 o 
  -5  11  12      117.72      141.26     12.64 o 
  -4  11  12       26.13       28.54      7.57 o 
  -3  11  12       19.64       19.05      3.45 o 
  -2  11  12      186.29      194.98      7.95 o 
  -1  11  12        0.24       -1.14      3.10 o 
   0  11  12        0.87        1.93      3.43 o 
   1  11  12       74.45       72.89      7.08 o 
   2  11  12       34.23       34.69      5.80 o 
 -11  12  12        8.06        2.82     14.69 o 
 -10  12  12        0.76        8.52     12.40 o 
  -9  12  12      182.78      162.34     22.41 o 
  -8  12  12        5.40       14.37      6.91 o 
  -7  12  12       26.36       18.56     13.45 o 
  -6  12  12       93.39       85.93     11.00 o 
  -5  12  12      211.09      227.06     14.97 o 
  -4  12  12       74.93       78.11     10.80 o 
  -3  12  12       63.36       71.66      5.30 o 
  -2  12  12       57.29       47.68      4.90 o 
  -1  12  12      288.47      316.75     10.38 o 
   0  12  12      106.26      101.46      7.69 o 
   1  12  12        0.14        2.79      3.94 o 
   2  12  12       88.27       82.13      7.75 o 
 -11  13  12        8.34        6.06     10.13 o 
 -10  13  12       79.51       72.00     18.67 o 
  -9  13  12      231.84      304.48     38.32 o 
  -8  13  12      145.90      152.97     29.26 o 
  -7  13  12       81.24       55.90     17.47 o 
  -6  13  12        0.29        7.96      9.36 o 
  -5  13  12        0.28       -1.32      9.68 o 
  -4  13  12       19.32       19.03      7.85 o 
  -3  13  12        1.35       -1.34      3.37 o 
  -2  13  12       88.04       82.52      5.93 o 
  -1  13  12        6.09        1.61      4.14 o 
   0  13  12      123.97      132.00      8.46 o 
   1  13  12       64.04       67.17      6.77 o 
 -10  14  12       58.78       77.99     11.44 o 
  -9  14  12       12.87       13.97      7.56 o 
  -8  14  12      228.48      202.84     25.14 o 
  -7  14  12        1.92      -10.58     11.72 o 
  -6  14  12      189.75      228.54     30.73 o 
  -5  14  12      111.71       97.17     12.04 o 
  -4  14  12      293.51      320.29     17.72 o 
  -3  14  12      143.98      156.22     11.33 o 
  -2  14  12      101.77      109.51      6.29 o 
  -1  14  12        0.00       -3.94      2.98 o 
   0  14  12       80.10       74.12      6.89 o 
  -9  15  12        0.22       12.28      6.99 o 
  -8  15  12       69.10       41.05     16.66 o 
  -7  15  12        4.28        3.64      7.40 o 
  -6  15  12       15.77        3.86     14.58 o 
  -5  15  12      468.64      512.93     34.38 o 
  -4  15  12      220.65      259.40     17.09 o 
  -3  15  12        0.05        8.56      9.41 o 
  -2  15  12       13.21        9.57      4.32 o 
  -1  15  12       69.89       79.90      6.53 o 
   0  15  12       51.03       58.81      7.27 o 
  -8  16  12        2.70       -7.36     14.21 o 
  -7  16  12       29.88       21.78     19.57 o 
  -6  16  12      308.72      368.96     19.79 o 
  -5  16  12       28.46       26.39      8.94 o 
  -4  16  12       46.12       49.85     10.37 o 
  -3  16  12       52.04       50.88     18.40 o 
  -2  16  12        0.27       -0.08      8.72 o 
  -5  17  12       42.11       57.41     11.10 o 
  -4  17  12       27.48       24.27     12.28 o 
 -14   1  13        8.60        9.06      5.51 o 
 -13   1  13      149.41      172.06      9.35 o 
 -12   1  13       31.40       30.22      7.28 o 
 -11   1  13       17.82       29.22      5.44 o 
 -10   1  13        2.57        5.09      6.92 o 
  -9   1  13       39.56       46.61     10.54 o 
  -8   1  13      157.49      148.78     12.84 o 
  -7   1  13       69.94       58.78      8.73 o 
  -6   1  13      450.53      465.52     13.21 o 
  -5   1  13      224.81      204.96      8.60 o 
  -4   1  13       43.99       49.01      4.34 o 
  -3   1  13       49.16       50.65      3.96 o 
  -2   1  13      182.37      180.33      6.33 o 
  -1   1  13       93.84       85.03      4.98 o 
   0   1  13       41.92       42.40      3.96 o 
   1   1  13       28.46       27.24      3.69 o 
   2   1  13        9.54       12.98      4.04 o 
   3   1  13       64.00       69.12     12.06 o 
   4   1  13       26.41       17.56      7.69 o 
 -14   2  13       83.38       89.86     10.89 o 
 -13   2  13      175.73      187.36      9.40 o 
 -12   2  13       19.04       20.86      4.62 o 
 -11   2  13      176.85      179.72     12.02 o 
 -10   2  13        8.25        3.90      6.57 o 
  -9   2  13        8.21       15.44      6.96 o 
  -8   2  13      358.45      331.33     16.11 o 
  -7   2  13      169.96      171.00     20.68 o 
  -6   2  13      392.64      405.08     14.07 o 
  -5   2  13      407.53      431.12     12.25 o 
  -4   2  13       83.92       74.90      5.10 o 
  -3   2  13       10.01       16.42      3.02 o 
  -2   2  13      423.84      405.01      9.17 o 
  -1   2  13       49.90       54.26      4.21 o 
   0   2  13       29.34       23.31      3.37 o 
   1   2  13       13.43       12.02      3.47 o 
   2   2  13      135.27      161.70     10.34 o 
   3   2  13        2.35       -3.23      5.40 o 
 -14   3  13      162.32      210.49     10.10 o 
 -13   3  13        0.07        2.51      5.89 o 
 -12   3  13      122.78      138.80      9.57 o 
 -11   3  13        5.44       10.38      4.57 o 
 -10   3  13        4.32       13.89      5.07 o 
  -9   3  13      152.01      137.69     12.14 o 
  -8   3  13      509.86      427.54     18.41 o 
  -7   3  13       43.97       46.62      8.23 o 
  -6   3  13      311.45      325.35     15.35 o 
  -5   3  13        2.32        2.40      3.22 o 
  -4   3  13      760.00      756.34     14.30 o 
  -3   3  13      891.90      849.62     13.90 o 
  -2   3  13      350.60      346.92      8.46 o 
  -1   3  13      176.17      172.75      6.23 o 
   0   3  13        5.24        6.58      3.94 o 
   1   3  13       72.52       90.72      6.11 o 
   2   3  13       45.42       45.06      5.58 o 
   3   3  13       61.15       61.32      7.45 o 
 -13   4  13      113.00      116.00      7.67 o 
 -12   4  13        3.59        8.62      5.61 o 
 -11   4  13       20.67       24.52      5.07 o 
 -10   4  13       41.42       49.20      6.84 o 
  -9   4  13      111.62       92.70     15.30 o 
  -8   4  13        0.21       -2.56      9.14 o 
  -7   4  13       47.05       43.22      7.92 o 
  -6   4  13       37.41       13.69      6.31 o 
  -5   4  13      795.31      803.75     17.64 o 
  -4   4  13       63.68       51.96      4.48 o 
  -3   4  13      199.70      198.40      8.55 o 
  -2   4  13       28.51       25.62      3.19 o 
  -1   4  13        0.78        3.44      2.29 o 
   0   4  13        6.78        9.68      3.16 o 
   1   4  13       98.38      116.91      6.82 o 
   2   4  13      105.61      101.38      7.44 o 
   3   4  13      138.03      144.68     10.42 o 
 -13   5  13       40.01       44.70      5.69 o 
 -12   5  13       10.31       -0.09      4.74 o 
 -11   5  13      209.52      225.69     12.00 o 
 -10   5  13        1.28        8.23     10.41 o 
  -9   5  13      133.63      134.76     12.24 o 
  -8   5  13      304.17      300.39     15.98 o 
  -7   5  13        4.19       14.14      6.57 o 
  -6   5  13      273.38      279.59     15.15 o 
  -5   5  13      204.48      184.56      8.46 o 
  -4   5  13        0.04       -0.08      2.41 o 
  -3   5  13     1757.03     1734.40     22.93 o 
  -2   5  13       53.17       56.37      4.29 o 
  -1   5  13        1.16        0.66      2.65 o 
   0   5  13       52.87       43.02      4.55 o 
   1   5  13       16.07       16.79      4.04 o 
   2   5  13       19.40       11.45      4.21 o 
   3   5  13        0.43       -3.17      3.53 o 
 -13   6  13        8.98       11.08      6.75 o 
 -12   6  13        5.66       10.02      4.85 o 
 -11   6  13       49.55       48.95      8.81 o 
 -10   6  13       86.82       85.04     10.30 o 
  -9   6  13       26.58        6.89     23.83 o 
  -8   6  13      481.89      485.85     19.91 o 
  -7   6  13       17.18       14.76      6.45 o 
  -6   6  13        1.48       -5.07      5.17 o 
  -5   6  13       11.65        9.33      3.61 o 
  -4   6  13        0.03        2.16      2.56 o 
  -3   6  13        6.16       10.35      2.93 o 
  -2   6  13       59.60       64.19      4.86 o 
  -1   6  13      228.36      219.62      7.82 o 
   0   6  13       19.66       26.38      4.92 o 
   1   6  13       57.23       59.50      5.64 o 
   2   6  13        1.15        4.48      3.65 o 
   3   6  13      168.03      173.41      9.77 o 
 -13   7  13       77.70      109.50     19.17 o 
 -12   7  13       45.24       67.25      7.28 o 
 -11   7  13        9.80       19.70      6.36 o 
 -10   7  13       89.41      113.54     16.19 o 
  -9   7  13      107.57      138.03     29.01 o 
  -8   7  13      106.00      118.57     12.00 o 
  -7   7  13        0.47        1.37      6.04 o 
  -6   7  13        0.34       -6.98      4.73 o 
  -5   7  13        8.75       13.84      3.85 o 
  -4   7  13      206.30      204.94      7.44 o 
  -3   7  13      187.16      171.87      6.71 o 
  -2   7  13       37.04       26.63      4.14 o 
  -1   7  13       60.52       55.44      5.41 o 
   0   7  13      249.37      260.04      9.76 o 
   1   7  13       46.98       39.50      5.66 o 
   2   7  13       42.04       48.84      6.44 o 
   3   7  13        2.16        2.77      4.50 o 
 -12   8  13       28.38       35.65      5.85 o 
 -11   8  13       29.75       38.84      7.37 o 
 -10   8  13      307.10      346.32     20.34 o 
  -9   8  13       49.95       41.59      8.42 o 
  -8   8  13        4.11        0.05     10.98 o 
  -7   8  13      224.75      239.35     24.95 o 
  -6   8  13      118.43      136.01     12.51 o 
  -5   8  13       32.01       21.39      5.64 o 
  -4   8  13       23.57       21.43      6.42 o 
  -3   8  13      227.49      230.28      9.62 o 
  -2   8  13       11.43       12.69      3.52 o 
  -1   8  13       30.34       26.01      3.81 o 
   0   8  13        0.15        0.73      3.70 o 
   1   8  13      134.07      133.06      8.10 o 
   2   8  13        7.98        4.61      3.80 o 
 -12   9  13       42.12       61.45     11.74 o 
 -11   9  13       94.70      114.07      8.19 o 
 -10   9  13       79.22      105.50     24.16 o 
  -9   9  13      117.44      106.96     11.50 o 
  -8   9  13       43.68       49.66      8.79 o 
  -7   9  13       25.43       41.02      8.40 o 
  -6   9  13       32.93       37.09      8.12 o 
  -5   9  13      186.86      200.83     15.33 o 
  -4   9  13        0.59       -2.60      5.07 o 
  -3   9  13       60.28       64.06      5.52 o 
  -2   9  13        0.00       -1.46      2.77 o 
  -1   9  13       10.72       10.82      3.62 o 
   0   9  13       15.59       10.01      5.35 o 
   1   9  13       20.94       22.02      4.98 o 
   2   9  13      183.32      200.77     12.76 o 
 -12  10  13        0.20        4.98      6.57 o 
 -11  10  13        0.24       -4.77      3.50 o 
 -10  10  13        0.14        5.53      3.70 o 
  -9  10  13      265.50      243.93     40.17 o 
  -8  10  13       10.08       17.06      9.20 o 
  -7  10  13      169.00      163.53     13.18 o 
  -6  10  13       86.80       75.80     10.32 o 
  -5  10  13       44.87       25.57     14.56 o 
  -4  10  13       13.46       10.06      4.92 o 
  -3  10  13       44.50       50.44      5.11 o 
  -2  10  13        0.35        0.12      2.94 o 
  -1  10  13      231.01      260.74      9.69 o 
   0  10  13       16.40       10.59      3.88 o 
   1  10  13       49.53       51.53      6.60 o 
   2  10  13        1.36        1.47      4.17 o 
 -11  11  13       24.49       34.76      9.79 o 
 -10  11  13      293.43      307.92     13.96 o 
  -9  11  13       22.98       27.50      4.36 o 
  -8  11  13      131.68      111.42     11.83 o 
  -7  11  13       77.28       62.39      9.84 o 
  -6  11  13       27.88       38.12     16.09 o 
  -5  11  13       25.91       33.36     11.58 o 
  -4  11  13        6.41        4.20      4.79 o 
  -3  11  13        1.29       -4.16      3.04 o 
  -2  11  13        2.47        2.35      3.32 o 
  -1  11  13        4.85        2.13      3.35 o 
   0  11  13       49.72       50.94      6.15 o 
   1  11  13      101.64      107.06      8.68 o 
 -11  12  13      181.26      189.90     17.30 o 
 -10  12  13       38.00       53.43     10.85 o 
  -9  12  13       72.68       72.64     10.19 o 
  -8  12  13      277.27      297.61     17.20 o 
  -7  12  13       36.82       45.57      9.31 o 
  -6  12  13       94.68       74.65     18.75 o 
  -5  12  13       83.75      100.44     12.04 o 
  -4  12  13        0.30       -1.92      4.39 o 
  -3  12  13      132.72      133.09      8.31 o 
  -2  12  13       52.75       57.54      5.52 o 
  -1  12  13       26.78       26.01      4.61 o 
   0  12  13        0.20        1.00      3.64 o 
 -10  13  13       29.79       46.74      9.98 o 
  -9  13  13       23.07        9.14     15.83 o 
  -8  13  13        0.03       -0.66     12.27 o 
  -7  13  13       44.43       38.65     17.22 o 
  -6  13  13       10.26       11.35     12.52 o 
  -5  13  13       27.76       35.47     12.66 o 
  -4  13  13        3.72        5.22      7.06 o 
  -3  13  13       91.31       90.13     11.02 o 
  -2  13  13        4.98        0.99      6.00 o 
  -1  13  13       24.45       19.13      4.41 o 
   0  13  13       32.65       27.38      5.27 o 
  -9  14  13       61.82       53.38     18.84 o 
  -8  14  13       36.06       38.54      9.09 o 
  -7  14  13        1.18        2.45     13.85 o 
  -6  14  13      115.27      130.37     13.93 o 
  -5  14  13        1.16       -1.42     12.89 o 
  -4  14  13        0.31        1.83      7.33 o 
  -3  14  13       10.57        2.73      5.20 o 
  -2  14  13       19.26       17.54      3.86 o 
  -1  14  13       37.22       36.60      5.61 o 
  -8  15  13        5.17        4.32      9.44 o 
  -7  15  13       19.10       10.34      8.23 o 
  -6  15  13       52.27       42.45     27.55 o 
  -5  15  13        5.63       -0.20      7.25 o 
  -4  15  13       24.29       28.80      9.47 o 
  -3  15  13        2.47       -3.03     16.03 o 
  -2  15  13       17.65       25.79      7.47 o 
 -13   0  14      142.51      185.81     13.58 o 
 -12   0  14        0.31        3.60      6.79 o 
 -11   0  14      226.38      225.69     14.71 o 
 -10   0  14       34.96       40.07     13.05 o 
  -9   0  14      139.36      129.26     16.90 o 
  -8   0  14      113.59       77.53     14.07 o 
  -7   0  14       57.73       50.29     12.57 o 
  -6   0  14        5.31       12.96      5.74 o 
  -5   0  14     1211.76     1160.67     32.47 o 
  -4   0  14        7.93       17.99      5.45 o 
  -3   0  14       22.45       22.80      4.79 o 
  -2   0  14      595.34      592.20     16.62 o 
  -1   0  14        5.84        3.74      3.73 o 
   0   0  14        8.00        5.76      4.33 o 
   1   0  14       43.30       54.19     10.67 o 
   2   0  14      101.87      134.21     18.67 o 
 -13   1  14       46.61       45.58      6.25 o 
 -12   1  14       18.89       29.71      5.71 o 
 -11   1  14        0.64        7.92      4.34 o 
 -10   1  14      207.42      193.91     14.28 o 
  -9   1  14       85.90       80.96     10.24 o 
  -8   1  14        0.61       -0.78      6.07 o 
  -7   1  14        0.15        6.39      6.38 o 
  -6   1  14       67.16       58.32      5.75 o 
  -5   1  14       13.31        8.77      3.98 o 
  -4   1  14      635.44      637.54     13.43 o 
  -3   1  14       63.95       60.18      4.41 o 
  -2   1  14       69.76       57.78      4.62 o 
  -1   1  14        3.36        4.54      2.63 o 
   0   1  14       12.02       18.91      3.36 o 
   1   1  14       14.35       12.99      8.24 o 
   2   1  14       31.76       19.62      7.27 o 
 -13   2  14       61.86       75.76      9.06 o 
 -12   2  14       18.35       32.20      9.40 o 
 -11   2  14      119.31      103.42      7.88 o 
 -10   2  14        6.58       13.11      7.36 o 
  -9   2  14      137.19      106.80     22.66 o 
  -8   2  14       56.69       49.42      9.00 o 
  -7   2  14        9.06       11.58      6.45 o 
  -6   2  14       41.22       42.28      5.32 o 
  -5   2  14      347.37      311.05     11.52 o 
  -4   2  14        0.10       -3.01      2.49 o 
  -3   2  14      407.92      415.62      9.53 o 
  -2   2  14       31.94       36.01      3.93 o 
  -1   2  14        4.00        4.29      2.66 o 
   0   2  14        9.68       11.42      3.79 o 
   1   2  14       44.50       50.88      5.17 o 
   2   2  14        9.83       19.26      4.63 o 
 -13   3  14        7.87       11.72      3.94 o 
 -12   3  14       33.03       46.95      9.63 o 
 -11   3  14       12.57       12.31      6.37 o 
 -10   3  14      113.83      106.31     11.62 o 
  -9   3  14        9.71       26.51      7.58 o 
  -8   3  14        2.56       -0.16      6.14 o 
  -7   3  14       14.75       22.91     10.89 o 
  -6   3  14      423.55      389.08     12.20 o 
  -5   3  14        3.24        2.77      3.38 o 
  -4   3  14      252.31      254.70      8.28 o 
  -3   3  14        0.98        0.48      2.38 o 
  -2   3  14       30.98       40.40      5.00 o 
  -1   3  14        1.02        1.89      2.71 o 
   0   3  14       48.21       47.91      5.01 o 
   1   3  14        0.07        0.60      3.50 o 
   2   3  14      205.97      209.31     13.97 o 
 -13   4  14       84.90      131.17      9.36 o 
 -12   4  14       17.36       15.74      6.41 o 
 -11   4  14       53.73       63.70      6.63 o 
 -10   4  14       54.57       59.54      9.65 o 
  -9   4  14       30.67       24.47      7.61 o 
  -8   4  14      105.42       94.90     10.83 o 
  -7   4  14      117.17      120.83     11.75 o 
  -6   4  14      162.65      174.36     10.27 o 
  -5   4  14      170.74      138.89      8.36 o 
  -4   4  14      458.08      479.94     11.39 o 
  -3   4  14     1183.83     1152.66     17.62 o 
  -2   4  14      274.52      255.70      7.64 o 
  -1   4  14       66.51       62.70      5.25 o 
   0   4  14       24.62       20.65      4.05 o 
   1   4  14        3.97        4.95      3.69 o 
   2   4  14        0.30       -3.14      3.38 o 
 -13   5  14      169.42      196.75      9.66 o 
 -12   5  14        0.64        0.17      7.99 o 
 -11   5  14       79.21       82.37      8.65 o 
 -10   5  14        2.56       -1.54      8.32 o 
  -9   5  14       43.97       44.10      8.80 o 
  -8   5  14       41.27       41.68      8.40 o 
  -7   5  14        4.36       13.61      6.85 o 
  -6   5  14        5.37       13.52      6.95 o 
  -5   5  14       82.35       73.83      6.47 o 
  -4   5  14      150.90      144.39      7.81 o 
  -3   5  14       72.66       66.44      5.17 o 
  -2   5  14       10.28        8.64      3.06 o 
  -1   5  14       23.21       29.17      4.13 o 
   0   5  14       35.92       37.30      4.71 o 
   1   5  14       12.66        7.16      3.85 o 
   2   5  14       83.44       82.81      7.14 o 
 -13   6  14        3.02        3.18      8.33 o 
 -12   6  14       61.63       80.40      7.96 o 
 -11   6  14       79.29       88.47     11.92 o 
 -10   6  14       48.73       49.14     17.64 o 
  -9   6  14        7.84       10.25     11.88 o 
  -8   6  14        0.23       -2.29      5.90 o 
  -7   6  14      354.59      318.06     16.71 o 
  -6   6  14       66.52       73.11     10.07 o 
  -5   6  14       32.81       33.62      5.03 o 
  -4   6  14      120.35      100.77      6.02 o 
  -3   6  14       58.44       68.79      5.24 o 
  -2   6  14        0.11        2.88      2.85 o 
  -1   6  14        6.28        8.77      3.25 o 
   0   6  14       12.15       11.98      4.09 o 
   1   6  14        0.20       -3.12      3.30 o 
   2   6  14        8.71        9.94      6.41 o 
 -12   7  14       16.05       22.55      5.81 o 
 -11   7  14        6.16       10.29      9.32 o 
 -10   7  14        1.97       12.01     15.63 o 
  -9   7  14       64.11       63.90     12.26 o 
  -8   7  14        6.16        6.84     10.47 o 
  -7   7  14      212.06      195.94     15.94 o 
  -6   7  14       38.79       46.25      8.97 o 
  -5   7  14        0.01        2.80      4.40 o 
  -4   7  14        2.64        2.30      2.52 o 
  -3   7  14        0.99        7.85      2.87 o 
  -2   7  14       93.03      107.70      6.46 o 
  -1   7  14        5.14        4.00      3.13 o 
   0   7  14       36.96       39.61      5.26 o 
   1   7  14       24.47       20.32      6.55 o 
 -12   8  14       87.64       98.23      8.30 o 
 -11   8  14        1.25       -5.31      7.44 o 
 -10   8  14      192.73      213.51     46.48 o 
  -9   8  14       25.51       36.67     11.01 o 
  -8   8  14       74.25       95.28     12.28 o 
  -7   8  14      226.22      223.97     15.05 o 
  -6   8  14       30.03       40.45      8.65 o 
  -5   8  14        9.11       11.41      8.23 o 
  -4   8  14      196.41      194.53      8.31 o 
  -3   8  14       36.36       34.09      6.60 o 
  -2   8  14      126.52      119.47      9.71 o 
  -1   8  14       70.24       69.70      7.94 o 
   0   8  14        5.27        6.46      4.91 o 
   1   8  14       60.45       55.52      8.03 o 
 -12   9  14      196.13      179.34     10.23 o 
 -11   9  14        6.07       12.95      4.48 o 
 -10   9  14      132.55      128.55     13.09 o 
  -9   9  14      461.65      457.24     20.72 o 
  -8   9  14        0.60        3.48      6.78 o 
  -7   9  14      736.23      770.71     27.17 o 
  -6   9  14       79.26       64.50     10.32 o 
  -5   9  14        2.16        1.33      7.67 o 
  -4   9  14      520.43      509.94     17.60 o 
  -3   9  14       38.51       35.37      5.35 o 
  -2   9  14        0.15       -1.63      3.48 o 
  -1   9  14      121.09      145.99      9.20 o 
   0   9  14        0.16       -6.62      3.89 o 
   1   9  14        5.03        3.16      4.81 o 
 -11  10  14       50.69       55.84      6.29 o 
 -10  10  14       91.18      104.48      8.97 o 
  -9  10  14      202.10      227.02     22.76 o 
  -8  10  14       81.78       76.37     10.76 o 
  -7  10  14       26.35       30.59      8.73 o 
  -6  10  14       62.83       78.52     10.96 o 
  -5  10  14      181.10      183.11     17.59 o 
  -4  10  14       55.27       65.80     10.44 o 
  -3  10  14        9.27        7.89      3.92 o 
  -2  10  14        4.03       -1.96      2.99 o 
  -1  10  14        0.91       -3.13      3.28 o 
   0  10  14        0.42       -3.02      3.55 o 
 -10  11  14       37.50       25.80      5.35 o 
  -9  11  14      447.22      453.26     21.20 o 
  -8  11  14      100.17      102.99     12.27 o 
  -7  11  14       14.16        8.98      7.55 o 
  -6  11  14        1.38        8.25      6.71 o 
  -5  11  14       89.13      129.61     21.97 o 
  -4  11  14       42.82       28.86     11.81 o 
  -3  11  14        6.41        2.99      3.43 o 
  -2  11  14       11.28       15.33      5.00 o 
  -1  11  14        2.48        5.83      3.89 o 
   0  11  14       17.52       14.91      4.72 o 
 -10  12  14      253.89      276.02     31.02 o 
  -9  12  14      266.02      282.07     17.43 o 
  -8  12  14        0.00       -2.82     14.44 o 
  -7  12  14       29.54       19.60      7.91 o 
  -6  12  14       52.13       55.90     17.79 o 
  -5  12  14       23.84       24.68     16.71 o 
  -4  12  14        0.22       -3.51      4.79 o 
  -3  12  14      126.15      137.54      7.58 o 
  -2  12  14       11.71       16.21      5.69 o 
  -1  12  14       12.98       22.70      5.71 o 
  -9  13  14      113.77      101.85     36.03 o 
  -8  13  14       10.18       14.23      8.93 o 
  -7  13  14       21.66       33.52      9.35 o 
  -6  13  14       62.17       72.18     19.93 o 
  -5  13  14      271.86      329.71     19.08 o 
  -4  13  14      164.79      175.21     15.81 o 
  -3  13  14      143.71      156.97      7.97 o 
  -2  13  14       12.69        9.17      4.01 o 
  -7  14  14       17.73       17.13      8.38 o 
  -6  14  14       24.88       54.13     19.32 o 
  -5  14  14        0.56        5.61     10.79 o 
  -4  14  14       35.53       27.12      9.67 o 
 -13   1  15      305.81      360.14     18.78 o 
 -12   1  15       92.55      119.31      9.19 o 
 -11   1  15       22.42       37.46      7.09 o 
 -10   1  15       68.51       75.04     10.82 o 
  -9   1  15       22.22       22.46      7.57 o 
  -8   1  15      670.48      603.77     22.97 o 
  -7   1  15      864.25      795.55     26.64 o 
  -6   1  15        9.00       10.35      3.93 o 
  -5   1  15      375.12      354.71     12.60 o 
  -4   1  15        9.85        6.17      3.26 o 
  -3   1  15       25.22       23.62      4.39 o 
  -2   1  15      257.15      252.52      7.98 o 
  -1   1  15       64.70       48.68      4.56 o 
   0   1  15       65.19       76.12      6.23 o 
   1   1  15        7.49        4.69      3.90 o 
 -13   2  15        7.30        0.87     10.97 o 
 -12   2  15       80.76       96.83      8.47 o 
 -11   2  15      150.37      145.13     10.98 o 
 -10   2  15        8.35       -4.84     13.03 o 
  -9   2  15      117.13       95.02     13.89 o 
  -8   2  15      400.48      403.75     18.81 o 
  -7   2  15        0.01        4.00      6.76 o 
  -6   2  15      216.29      195.65      9.21 o 
  -5   2  15       33.38       35.06      5.20 o 
  -4   2  15        1.37        1.66      2.87 o 
  -3   2  15       25.14       30.68      4.42 o 
  -2   2  15       83.84       87.00      5.53 o 
  -1   2  15        4.98        4.49      2.94 o 
   0   2  15        1.04        3.86      3.57 o 
   1   2  15        0.07        5.53      4.00 o 
 -13   3  15      312.62      352.39     16.96 o 
 -12   3  15       11.07       26.46      5.86 o 
 -11   3  15       19.38       20.32      6.56 o 
 -10   3  15      117.00      128.51     12.79 o 
  -9   3  15        0.11       -0.44      6.57 o 
  -8   3  15        5.54       11.25      9.19 o 
  -7   3  15       38.66       37.67      8.42 o 
  -6   3  15      200.09      201.85      9.31 o 
  -5   3  15        1.63        0.30      3.48 o 
  -4   3  15        0.12        6.50      3.08 o 
  -3   3  15       69.68       78.28      5.26 o 
  -2   3  15       41.55       46.11      4.38 o 
  -1   3  15        8.21        6.08      3.42 o 
   0   3  15       36.55       39.18      5.19 o 
   1   3  15       22.51       23.31      4.79 o 
 -12   4  15       98.32      118.79     10.33 o 
 -11   4  15        2.30        7.39      5.56 o 
 -10   4  15       60.35       64.74     10.47 o 
  -9   4  15       17.07       13.91      7.58 o 
  -8   4  15       15.52       26.29      8.50 o 
  -7   4  15        2.20        7.35      6.94 o 
  -6   4  15       16.26       17.31      4.48 o 
  -5   4  15       63.27       61.33      6.28 o 
  -4   4  15       11.15        8.90      3.13 o 
  -3   4  15      265.87      277.32      8.37 o 
  -2   4  15      127.88      130.41      7.46 o 
  -1   4  15        9.56        8.55      3.45 o 
   0   4  15       10.30       11.57      3.81 o 
   1   4  15       38.39       35.79      5.58 o 
 -12   5  15        1.33        4.71      7.55 o 
 -11   5  15       29.03       43.17      9.66 o 
 -10   5  15       39.19       40.27      9.23 o 
  -9   5  15        1.03        4.40      6.89 o 
  -8   5  15        0.68        8.20      6.69 o 
  -7   5  15       19.30       23.00      7.58 o 
  -6   5  15        3.72        3.71      5.31 o 
  -5   5  15        0.07       -2.98      3.28 o 
  -4   5  15       67.47       67.00      5.38 o 
  -3   5  15      105.56      104.98      7.71 o 
  -2   5  15       14.43       11.37      3.52 o 
  -1   5  15      398.89      422.91     11.69 o 
   0   5  15       38.63       48.88      5.82 o 
   1   5  15       14.49       20.85      5.39 o 
 -12   6  15       67.92       62.52      7.74 o 
 -11   6  15       43.83       36.67     12.17 o 
 -10   6  15        7.57        9.27     10.22 o 
  -9   6  15       37.08       50.63      9.70 o 
  -8   6  15       60.70       51.72     10.21 o 
  -7   6  15       40.46       42.81     10.73 o 
  -6   6  15       25.04       20.72      7.76 o 
  -5   6  15        7.88        6.82      3.95 o 
  -4   6  15       49.41       52.69      4.83 o 
  -3   6  15       12.03       15.88      3.66 o 
  -2   6  15       89.18       77.76      6.29 o 
  -1   6  15        2.23        7.28      3.53 o 
   0   6  15       40.55       30.36      6.85 o 
 -12   7  15      144.74      163.24     10.48 o 
 -11   7  15      193.10      204.16     26.86 o 
 -10   7  15        0.04        0.53     14.57 o 
  -9   7  15       47.47       50.44      9.84 o 
  -8   7  15      152.29      153.01     14.11 o 
  -7   7  15      125.11       99.29     17.83 o 
  -6   7  15       48.05       50.09      9.31 o 
  -5   7  15      123.72      114.66      9.84 o 
  -4   7  15       36.72       40.54      5.16 o 
  -3   7  15       41.49       50.96      7.46 o 
  -2   7  15       45.25       55.24      8.15 o 
  -1   7  15       13.63       17.57      3.93 o 
   0   7  15      106.63      132.90      8.53 o 
 -11   8  15       11.35       -7.66     15.49 o 
 -10   8  15       34.87       52.22     13.48 o 
  -9   8  15       19.05       15.46     19.45 o 
  -8   8  15      374.08      358.90     18.67 o 
  -7   8  15      372.56      372.62     19.29 o 
  -6   8  15       18.11       22.69      8.24 o 
  -5   8  15       62.27       63.06      8.09 o 
  -4   8  15        4.24        6.60      3.53 o 
  -3   8  15       32.50       34.59      4.90 o 
  -2   8  15        4.56        4.95      3.61 o 
  -1   8  15       47.03       48.44      6.07 o 
 -11   9  15        9.01        4.04      4.23 o 
 -10   9  15      115.44      144.35     14.00 o 
  -9   9  15       82.73       96.49     19.83 o 
  -8   9  15       23.13       10.53      7.76 o 
  -7   9  15      179.11      189.85     23.50 o 
  -6   9  15        9.14       24.77      8.51 o 
  -5   9  15       93.57       92.72      9.43 o 
  -4   9  15        7.05        7.88      5.51 o 
  -3   9  15        1.64        3.72      4.68 o 
  -2   9  15       35.60       43.37      6.29 o 
  -1   9  15      108.13      116.73      8.90 o 
 -10  10  15       10.69       18.27      7.90 o 
  -9  10  15      184.86      192.46     15.31 o 
  -8  10  15       28.59       28.40      8.96 o 
  -7  10  15       10.11        9.03      8.89 o 
  -6  10  15       76.29       68.64     23.96 o 
  -5  10  15        0.61        6.34      5.52 o 
  -4  10  15        8.80        5.77      5.51 o 
  -3  10  15       10.81       10.98      5.19 o 
  -2  10  15      148.16      174.18      9.97 o 
  -9  11  15      160.33      152.71     14.85 o 
  -8  11  15       88.43       97.47     12.76 o 
  -7  11  15       38.51       56.67     10.91 o 
  -6  11  15        7.49        9.19      7.66 o 
  -5  11  15       64.20       76.03     22.68 o 
  -4  11  15        0.55       -4.00      6.49 o 
  -3  11  15      160.65      161.78     13.50 o 
  -2  11  15       18.41       16.56      5.39 o 
  -8  12  15       57.72       53.68     10.40 o 
  -7  12  15       91.52       88.35     19.18 o 
  -6  12  15      120.13       89.80     12.57 o 
  -5  12  15       24.51       23.55     21.44 o 
  -4  12  15      284.79      312.47     27.38 o 
 -12   0  16        6.10       17.18      8.19 o 
 -11   0  16        0.43        1.54     12.03 o 
 -10   0  16      120.62      114.78     18.33 o 
  -9   0  16       83.32       69.70     14.60 o 
  -8   0  16      110.25       74.70     15.16 o 
  -7   0  16      867.32      852.34     40.51 o 
  -6   0  16      182.12      204.17     14.03 o 
  -5   0  16      390.19      340.91     17.54 o 
  -4   0  16        0.08       10.49      6.24 o 
  -3   0  16      413.40      421.43     14.86 o 
  -2   0  16      294.94      281.00     24.55 o 
  -1   0  16       13.08        8.53      4.65 o 
   0   0  16        6.91        5.60      8.21 o 
 -12   1  16       63.32       77.12      7.96 o 
 -11   1  16       31.44       36.61      9.84 o 
 -10   1  16        0.00       11.98      8.12 o 
  -9   1  16        0.02        7.06      9.00 o 
  -8   1  16       34.67       44.02      9.17 o 
  -7   1  16        1.23        5.83      7.16 o 
  -6   1  16      571.07      569.69     15.86 o 
  -5   1  16      247.75      238.54     10.59 o 
  -4   1  16      403.29      406.34     13.48 o 
  -3   1  16      161.64      171.10      7.43 o 
  -2   1  16       43.54       44.43      4.54 o 
  -1   1  16        6.17        9.64      3.31 o 
   0   1  16       87.96       88.41     13.56 o 
 -12   2  16       18.66       44.99      6.81 o 
 -11   2  16       38.46       61.52     11.13 o 
 -10   2  16       70.38       77.51     11.62 o 
  -9   2  16        0.19        0.75      7.23 o 
  -8   2  16       33.70       29.77      8.63 o 
  -7   2  16        8.30       11.60      7.05 o 
  -6   2  16      136.16      144.23      9.00 o 
  -5   2  16      226.42      213.41     10.18 o 
  -4   2  16        0.41       -1.36      3.88 o 
  -3   2  16      131.78      135.09      6.87 o 
  -2   2  16      193.73      199.87      7.73 o 
  -1   2  16        7.32        7.57      3.69 o 
 -12   3  16       59.94       78.54      7.95 o 
 -11   3  16        2.18       12.88      8.85 o 
 -10   3  16      399.30      424.07     20.54 o 
  -9   3  16       30.73       43.78     16.31 o 
  -8   3  16        5.08       14.62      8.66 o 
  -7   3  16       42.18       51.81      9.79 o 
  -6   3  16       88.16       88.50      7.43 o 
  -5   3  16      100.03      103.68      7.98 o 
  -4   3  16       29.13       29.45      4.38 o 
  -3   3  16       93.22       79.38      5.50 o 
  -2   3  16        2.06        5.00      3.63 o 
  -1   3  16       73.95       74.47      6.32 o 
 -12   4  16      180.37      196.22     12.96 o 
 -11   4  16        0.68       14.09      6.03 o 
 -10   4  16       20.20       33.13      9.51 o 
  -9   4  16       35.51       33.64     11.82 o 
  -8   4  16        0.00        6.22      6.82 o 
  -7   4  16      166.67      176.03     14.84 o 
  -6   4  16      205.06      210.80     12.19 o 
  -5   4  16        9.96       16.00      4.69 o 
  -4   4  16        2.80        5.88      3.99 o 
  -3   4  16       56.14       47.77      5.09 o 
  -2   4  16      147.99      146.47      8.09 o 
  -1   4  16       65.22       68.06      6.04 o 
 -11   5  16        9.69       20.29     23.07 o 
 -10   5  16       39.17       53.41     10.30 o 
  -9   5  16      197.47      209.99     15.64 o 
  -8   5  16       86.85       79.24     11.42 o 
  -7   5  16       66.14       82.97     11.29 o 
  -6   5  16       31.41       38.92      5.59 o 
  -5   5  16        2.79       -0.14      3.67 o 
  -4   5  16        2.69        4.19      3.14 o 
  -3   5  16       31.63       29.51      4.56 o 
  -2   5  16        3.62        5.95      4.45 o 
  -1   5  16        2.51        1.07      3.36 o 
 -11   6  16        0.50       -2.51      8.14 o 
 -10   6  16        3.06        8.49      8.16 o 
  -9   6  16       63.11       62.69     10.96 o 
  -8   6  16       89.83       90.42     12.28 o 
  -7   6  16        0.02        3.84      7.16 o 
  -6   6  16        0.26       -2.49      5.04 o 
  -5   6  16        7.69        3.96      5.16 o 
  -4   6  16        1.57        2.47      3.10 o 
  -3   6  16        0.56        3.81      3.32 o 
  -2   6  16      163.55      184.13      8.66 o 
  -1   6  16       14.90       15.75      4.15 o 
 -11   7  16        0.48       10.01     18.35 o 
 -10   7  16        0.16        7.12      8.91 o 
  -9   7  16       21.88       38.71      9.81 o 
  -8   7  16      461.78      477.60     46.88 o 
  -7   7  16       16.30       10.35      7.75 o 
  -6   7  16       10.27       12.09      7.57 o 
  -5   7  16        4.88        3.53      5.26 o 
  -4   7  16       36.40       35.35      5.16 o 
  -3   7  16       20.58       18.86      4.59 o 
  -2   7  16       15.77       25.05      7.34 o 
 -10   8  16       26.64       25.34      8.70 o 
  -9   8  16        9.14       10.31     11.75 o 
  -8   8  16       48.07       36.28      9.86 o 
  -7   8  16        1.31        6.97      7.56 o 
  -6   8  16        1.00       -0.23      7.57 o 
  -5   8  16        0.07       -1.18      4.90 o 
  -4   8  16        1.05        2.30      5.46 o 
  -3   8  16        4.45        1.11      4.63 o 
  -2   8  16       32.59       35.51      5.60 o 
  -9   9  16       35.83       47.27     10.42 o 
  -8   9  16      137.25      110.00     20.05 o 
  -7   9  16       63.37       93.21     12.82 o 
  -6   9  16       34.02       39.02      9.81 o 
  -5   9  16       16.56       20.35      6.42 o 
  -4   9  16        0.02        3.71      5.57 o 
  -3   9  16        8.50       12.29      4.36 o 
  -8  10  16       12.59       15.64      8.97 o 
  -7  10  16      130.05      136.82     23.39 o 
  -6  10  16       52.50       51.78     10.52 o 
  -5  10  16        3.82       13.48      6.30 o 
  -4  10  16        1.23        3.21      5.68 o 
 -11   1  17      118.00      126.25     14.29 o 
 -10   1  17        0.10       10.39      8.47 o 
  -9   1  17        6.08       26.01      9.10 o 
  -8   1  17       62.87       90.39     11.97 o 
  -7   1  17      292.66      296.94     16.89 o 
  -6   1  17        1.13        9.71      4.71 o 
  -5   1  17       52.36       59.42      6.88 o 
  -4   1  17        6.05        9.24      4.40 o 
  -3   1  17      115.49      111.80      6.65 o 
  -2   1  17       64.10       81.41      5.94 o 
 -11   2  17       11.54       19.73      9.37 o 
 -10   2  17       52.63       47.38     10.48 o 
  -9   2  17        9.98       16.06      8.50 o 
  -8   2  17       34.50       38.03      9.54 o 
  -7   2  17       93.78       58.30     10.33 o 
  -6   2  17       27.18       41.32      6.25 o 
  -5   2  17      153.55      172.51     10.41 o 
  -4   2  17      210.84      186.49     10.83 o 
  -3   2  17      452.00      441.11     11.24 o 
  -2   2  17      120.59      106.38     11.10 o 
 -11   3  17       11.43       12.50      9.53 o 
 -10   3  17        4.14       16.08      8.73 o 
  -9   3  17       51.87       63.30     11.10 o 
  -8   3  17       18.93       31.27      9.52 o 
  -7   3  17       57.77       65.99     10.95 o 
  -6   3  17      153.31      147.91      9.81 o 
  -5   3  17       95.60      111.39      8.84 o 
  -4   3  17      209.97      198.41     10.65 o 
  -3   3  17      239.71      252.53      9.72 o 
 -10   4  17        0.50      -11.50     18.69 o 
  -9   4  17       61.79       78.63     11.93 o 
  -8   4  17       37.52       50.17     10.03 o 
  -7   4  17       25.34       33.82     11.92 o 
  -6   4  17        4.43        5.38      4.53 o 
  -5   4  17       12.36       13.02      4.79 o 
  -4   4  17        3.53        9.67      4.46 o 
  -3   4  17        8.39       10.63      5.57 o 
 -10   5  17      343.52      364.44     20.26 o 
  -9   5  17        0.03       13.30      8.84 o 
  -8   5  17        4.78        6.85      8.01 o 
  -7   5  17       99.59      110.06     13.37 o 
  -6   5  17        0.87        1.84      4.31 o 
  -5   5  17       16.22        9.58      4.49 o 
  -4   5  17        0.08        4.94      4.18 o 
  -3   5  17       75.39       73.24      6.26 o 
 -10   6  17       36.73       30.70     10.22 o 
  -9   6  17      229.75      272.71     30.86 o 
  -8   6  17        2.82        5.29      8.53 o 
  -7   6  17       18.70       16.91      8.63 o 
  -6   6  17       61.09       66.84      8.81 o 
  -5   6  17       45.63       59.39      8.42 o 
  -4   6  17        6.45        7.92      5.67 o 
  -9   7  17       37.98       44.77     19.86 o 
  -8   7  17        2.94       -7.57      7.30 o 
  -7   7  17        0.99       11.84      8.68 o 
  -6   7  17      136.85      136.13     14.55 o 
  -5   7  17       75.16       84.42      9.55 o 
  -4   7  17        0.15        2.64      5.54 o 
  -8   8  17        3.99        2.09      7.74 o 
  -7   8  17       94.99      124.61     13.87 o 
  -6   8  17      125.18      107.96     13.60 o 
  -9   0  18       59.50       48.81     15.36 o 
  -8   0  18       43.17       58.70     15.52 o 
  -7   0  18      111.51      104.39     18.05 o 
  -6   0  18      816.37      858.43     30.44 o 
  -5   0  18       96.66       90.59     11.65 o 
  -9   1  18       23.30       49.46     10.71 o 
  -8   1  18      135.64      154.03     15.03 o 
  -7   1  18        0.38        1.10      7.78 o 
  -6   1  18      119.18      109.52      8.96 o 
  -5   1  18      276.79      293.26     12.61 o 
  -9   2  18       48.93       46.42     15.35 o 
  -8   2  18        0.08       -0.33      8.18 o 
  -7   2  18       43.44       47.56     10.46 o 
  -6   2  18       65.26       71.72      7.80 o 
  -5   2  18        1.53        4.29      4.70 o 
  -8   3  18        0.71       15.11      8.90 o 
  -7   3  18      120.32      122.37     14.36 o 
  -6   3  18      130.37      127.08     10.28 o 
  -7   4  18       31.61       45.95     10.50 o 
                                                 
